# Supplementary material for: 1,2-Bis(1,3-benzothia­zol-2-yl)benzene
Source: Acta Crystallogr Sect E Struct Rep Online. 2008 Dec 20;65(Pt 1):o158. doi: 10.1107/S1600536808042542 (PMC2968071; doi:10.1107/S1600536808042542)
Supplement: Supplementary file 1 [file e-65-0o158-sup1.cif]

##############################################################################
###                                                                        ###
###        Electronic paper (Acta Crystallographica Section E)             ###
###                                                                        ###
##############################################################################
#                                                                            #
# This CIF contains the data in a paper accepted for publication in Acta     #
# Crystallographica Section E. It conforms to the requirements of Notes      #
# for Authors for Section E, and has been peer reviewed under the auspices   #
# of the IUCr Commission on Journals.                                        #
#                                                                            #
# Full details of the Crystallographic Information File format               #
# are given in the paper "The Crystallographic Information File (CIF):       #
# a New Standard Archive File for Crystallography" by S. R. Hall, F. H.      #
# Allen and I. D. Brown [Acta Cryst. (1991), A47, 655-685].                  #
#                                                                            #
# The current version of the core CIF dictionary is obtainable from          #
# ftp://ftp.iucr.org/pub/cif_core.dic. The current version number is 2.4.    #
#                                                                            #
# Software is freely available for graphical display of the structure(s) in  #
# this CIF.  For information consult the CIF home page http://www.iucr.org/  #
# cif/home.html                                                              #
#                                                                            #
# This file may be used for bona fide research purposes within the           #
# scientific community so long as proper attribution is given to the journal # 
# article from which it was obtained.                                        #
#                                                                            #
##############################################################################
                                             
data_global
_audit_creation_method     'from SHELXL97 CIF and IUCr SHELXL97-template'
_journal_date_recd_electronic     2008-12-11
_journal_date_accepted     2008-12-14
_journal_name_full     'Acta Crystallographica, Section E'
_journal_year     2009
_journal_volume     65
_journal_issue      1
_journal_page_first     o158
_journal_page_last     o158
_journal_paper_category     QO
_journal_coeditor_code     DN2416
_publ_contact_author_name     ' Wang, jin-tang'
_publ_contact_author_address
;
Department of Applied Chemistry
College of Science
Nanjing University of Technology
Nanjing 210009
People's Republic of China
;
_publ_contact_author_email     kingwell2004@sina.com.cn
_publ_contact_author_fax     '86 25  83369345'
_publ_contact_author_phone     '86 25 83587440'
_publ_section_title
;
1,2-Bis(1,3-benzothiazol-2-yl)benzene
;
loop_
    _publ_author_name
    _publ_author_address
    'Wang, Guo-wei'
;
Department of Light Chemical Engineering
College of Science
Nanjing University of Technology
Nanjing 210009
People's Republic of China
;
    'Wu, Lin-ping'
;
Department of Light Chemical Engineering
College of Science
Nanjing University of Technology
Nanjing 210009
People's Republic of China
;
    'Zhuang, Ling-hua'
;
Department of Applied Chemistry
College of Science
Nanjing University of Technology
Nanjing 210009
People's Republic of China
;
    'Wang, Jin-tang'
;
Department of Applied Chemistry
College of Science
Nanjing University of Technology
Nanjing 210009
People's Republic of China
;
data_I
_chemical_name_systematic
;
1,2-Bis(1,3-benzothiazol-2-yl)benzene
;
_chemical_name_common     ?
_chemical_formula_moiety     'C20 H12 N2 S2'
_chemical_formula_sum     'C20 H12 N2 S2'
_chemical_formula_iupac     'C20 H12 N2 S2'
_chemical_formula_weight     344.44
_chemical_melting_point     ?
_symmetry_cell_setting     Monoclinic
_symmetry_space_group_name_H-M     'P 21/c'
_symmetry_space_group_name_Hall     '-P 2ybc'
loop_
    _symmetry_equiv_pos_as_xyz
    'x, y, z'
    '-x, y+1/2, -z+1/2'
    '-x, -y, -z'
    'x, -y-1/2, z-1/2'
_cell_length_a     10.748(2)
_cell_length_b     19.148(4)
_cell_length_c     8.1840(16)
_cell_angle_alpha     90.00
_cell_angle_beta     100.77(3)
_cell_angle_gamma     90.00
_cell_volume     1654.6(6)
_cell_formula_units_Z     4
_cell_measurement_reflns_used     27
_cell_measurement_theta_min     1
_cell_measurement_theta_max     25
_cell_measurement_temperature     293(2)
_exptl_crystal_description     block
_exptl_crystal_colour     yellow
_exptl_crystal_size_max     0.30
_exptl_crystal_size_mid     0.20
_exptl_crystal_size_min     0.10
_exptl_crystal_density_diffrn     1.383
_exptl_crystal_density_meas     ?
_exptl_crystal_density_method     'not measured'
_exptl_crystal_F_000     712
_exptl_absorpt_coefficient_mu     0.324
_exptl_absorpt_correction_type     'psi-scan'
_exptl_absorpt_process_details     '(North <i>et al.</i>,  1968)'
_exptl_absorpt_correction_T_min     0.9090
_exptl_absorpt_correction_T_max     0.9683
_exptl_special_details
;
;
_diffrn_ambient_temperature     293(2)
_diffrn_radiation_type     MoK\a
_diffrn_radiation_wavelength     0.71073
_diffrn_radiation_source     'fine-focus sealed tube'
_diffrn_radiation_monochromator     graphite
_diffrn_measurement_device_type     'Enraf--Nonius CAD-4'
_diffrn_measurement_method     '\w/2\q'
_diffrn_detector_area_resol_mean     ?
_diffrn_reflns_number     3000
_diffrn_reflns_av_R_equivalents     0.0000
_diffrn_reflns_av_sigmaI/netI     0.0766
_diffrn_reflns_theta_min     1.93
_diffrn_reflns_theta_max     25.31
_diffrn_reflns_theta_full     25.31
_diffrn_measured_fraction_theta_max     0.995
_diffrn_measured_fraction_theta_full     0.995
_diffrn_reflns_limit_h_min     -12
_diffrn_reflns_limit_h_max     12
_diffrn_reflns_limit_k_min     0
_diffrn_reflns_limit_k_max     22
_diffrn_reflns_limit_l_min     0
_diffrn_reflns_limit_l_max     9
_diffrn_standards_number     3
_diffrn_standards_interval_count     200
_diffrn_standards_interval_time     ?
_diffrn_standards_decay_%     9
_refine_special_details
;
Refinement of <i>F</i>^2^ against ALL reflections. The weighted <i>R</i>-factor
<i>wR</i> and goodness of fit <i>S</i> are based on <i>F</i>^2^, conventional
<i>R</i>-factors <i>R</i> are based on <i>F</i>, with <i>F</i> set to zero for
negative <i>F</i>^2^. The threshold expression of <i>F</i>^2^ >
\s(<i>F</i>^2^) is used only for calculating <i>R</i>-factors(gt) <i>etc</i>.
and is not relevant to the choice of reflections for refinement.
<i>R</i>-factors based on <i>F</i>^2^ are statistically about twice as large
as those based on <i>F</i>, and <i>R</i>- factors based on ALL data will be
even larger.
;
_reflns_number_total     3000
_reflns_number_gt     1640
_reflns_threshold_expression     I>2\s(I)
_refine_ls_structure_factor_coef     Fsqd
_refine_ls_matrix_type     full
_refine_ls_R_factor_all     0.1339
_refine_ls_R_factor_gt     0.0686
_refine_ls_wR_factor_gt     0.1565
_refine_ls_wR_factor_ref     0.2058
_refine_ls_goodness_of_fit_ref     1.100
_refine_ls_restrained_S_all     1.100
_refine_ls_number_reflns     3000
_refine_ls_number_parameters     217
_refine_ls_number_restraints     0
_refine_ls_hydrogen_treatment     constr
_refine_ls_weighting_scheme     calc
_refine_ls_weighting_details
         'calc w=1/[\s^2^(Fo^2^)+(0.0773P)^2^+1.3256P] where P=(Fo^2^+2Fc^2^)/3'
_atom_sites_solution_hydrogens     geom
_atom_sites_solution_primary     direct
_atom_sites_solution_secondary     difmap
_refine_ls_shift/su_max     0.000
_refine_ls_shift/su_mean     0.000
_refine_diff_density_max     0.309
_refine_diff_density_min     -0.323
_refine_ls_extinction_method     none
_refine_ls_extinction_coef     ?
loop_
    _atom_type_symbol
    _atom_type_description
    _atom_type_scat_dispersion_real
    _atom_type_scat_dispersion_imag
    _atom_type_scat_source
    'C' 'C' 0.0033 0.0016
                         'International Tables Vol C Tables 4.2.6.8 and 6.1.1.4'
    'H' 'H' 0.0000 0.0000
                         'International Tables Vol C Tables 4.2.6.8 and 6.1.1.4'
    'N' 'N' 0.0061 0.0033
                         'International Tables Vol C Tables 4.2.6.8 and 6.1.1.4'
    'S' 'S' 0.1246 0.1234
                         'International Tables Vol C Tables 4.2.6.8 and 6.1.1.4'
_computing_data_collection     'CAD-4 Software (Enraf--Nonius, 1989)'
_computing_cell_refinement     'CAD-4 Software (Enraf--Nonius, 1989)'
_computing_data_reduction     'XCAD4 (Harms & Wocadlo, 1995)'
_computing_structure_solution     'SHELXS97 (Sheldrick, 2008)'
_computing_structure_refinement     'SHELXL97 (Sheldrick, 2008)'
_computing_molecular_graphics
;
ORTEPIII (Burnett & Johnson, 1996), ORTEP-3 for Windows (Farrugia,
1997) and
PLATON (Spek, 2003)
;
_computing_publication_material     'SHELXL97 (Sheldrick, 2008)'
loop_
    _atom_site_type_symbol
    _atom_site_label
    _atom_site_fract_x
    _atom_site_fract_y
    _atom_site_fract_z
    _atom_site_U_iso_or_equiv
    _atom_site_adp_type
    _atom_site_calc_flag
    _atom_site_refinement_flags
    _atom_site_occupancy
    _atom_site_disorder_assembly
    _atom_site_disorder_group
    C C1 0.1724(9) 0.5336(4) 0.9897(12) 0.108(3) Uani d . 1 . .
    H H1 0.1202 0.5630 1.0376 0.130 Uiso calc R 1 . .
    C C2 0.1344(7) 0.5137(4) 0.8270(9) 0.096(2) Uani d . 1 . .
    H H2 0.0583 0.5291 0.7640 0.116 Uiso calc R 1 . .
    C C3 0.2149(6) 0.4693(3) 0.7600(7) 0.0610(15) Uani d . 1 . .
    C C4 0.3256(5) 0.4465(3) 0.8557(6) 0.0524(13) Uani d . 1 . .
    C C5 0.3633(6) 0.4661(3) 1.0209(7) 0.0664(16) Uani d . 1 . .
    H H5 0.4376 0.4496 1.0862 0.080 Uiso calc R 1 . .
    C C6 0.2832(8) 0.5121(4) 1.0827(9) 0.085(2) Uani d . 1 . .
    H H6 0.3064 0.5284 1.1911 0.102 Uiso calc R 1 . .
    C C7 0.2792(4) 0.4036(3) 0.5708(6) 0.0456(12) Uani d . 1 . .
    C C8 0.2677(5) 0.3692(3) 0.4050(6) 0.0457(12) Uani d . 1 . .
    C C9 0.1489(5) 0.3646(3) 0.3069(7) 0.0586(15) Uani d . 1 . .
    H H9 0.0800 0.3835 0.3453 0.070 Uiso calc R 1 . .
    C C10 0.1297(6) 0.3325(3) 0.1532(8) 0.0712(18) Uani d . 1 . .
    H H10 0.0485 0.3300 0.0897 0.085 Uiso calc R 1 . .
    C C11 0.2287(6) 0.3044(3) 0.0938(8) 0.0702(17) Uani d . 1 . .
    H H11 0.2159 0.2832 -0.0102 0.084 Uiso calc R 1 . .
    C C12 0.3461(6) 0.3079(3) 0.1882(8) 0.0664(16) Uani d . 1 . .
    H H12 0.4133 0.2888 0.1464 0.080 Uiso calc R 1 . .
    C C13 0.3715(5) 0.3394(3) 0.3479(6) 0.0474(12) Uani d . 1 . .
    C C14 0.5036(5) 0.3402(3) 0.4373(6) 0.0486(13) Uani d . 1 . .
    C C15 0.6821(5) 0.3021(3) 0.5897(6) 0.0478(13) Uani d . 1 . .
    C C16 0.7649(6) 0.2577(3) 0.6947(8) 0.0701(17) Uani d . 1 . .
    H H16 0.7366 0.2153 0.7297 0.084 Uiso calc R 1 . .
    C C17 0.8887(6) 0.2782(4) 0.7449(8) 0.0744(18) Uani d . 1 . .
    H H17 0.9447 0.2498 0.8157 0.089 Uiso calc R 1 . .
    C C18 0.9307(6) 0.3412(4) 0.6907(7) 0.0682(17) Uani d . 1 . .
    H H18 1.0155 0.3532 0.7240 0.082 Uiso calc R 1 . .
    C C19 0.8532(5) 0.3858(3) 0.5915(7) 0.0590(15) Uani d . 1 . .
    H H19 0.8835 0.4280 0.5583 0.071 Uiso calc R 1 . .
    C C20 0.7256(4) 0.3666(3) 0.5396(6) 0.0470(12) Uani d . 1 . .
    N N1 0.1893(4) 0.4454(2) 0.5978(5) 0.0545(12) Uani d . 1 . .
    N N2 0.5565(4) 0.2888(2) 0.5286(5) 0.0538(11) Uani d . 1 . .
    S S1 0.40034(14) 0.39075(8) 0.73836(18) 0.0629(5) Uani d . 1 . .
    S S2 0.60337(13) 0.40998(7) 0.41671(19) 0.0594(5) Uani d . 1 . .
loop_
    _atom_site_aniso_label
    _atom_site_aniso_U_11
    _atom_site_aniso_U_22
    _atom_site_aniso_U_33
    _atom_site_aniso_U_12
    _atom_site_aniso_U_13
    _atom_site_aniso_U_23
    C1 0.126(7) 0.104(7) 0.109(7) 0.032(6) 0.056(6) -0.017(5)
    C2 0.102(6) 0.112(6) 0.083(5) 0.036(5) 0.038(4) -0.013(5)
    C3 0.071(4) 0.061(4) 0.058(4) 0.003(3) 0.029(3) -0.004(3)
    C4 0.058(3) 0.054(3) 0.048(3) -0.007(3) 0.017(3) 0.000(3)
    C5 0.077(4) 0.075(4) 0.048(3) -0.020(3) 0.014(3) -0.005(3)
    C6 0.114(6) 0.085(5) 0.067(4) -0.017(5) 0.048(4) -0.024(4)
    C7 0.038(3) 0.048(3) 0.051(3) -0.001(2) 0.010(2) 0.008(2)
    C8 0.049(3) 0.041(3) 0.050(3) 0.003(2) 0.016(2) 0.005(2)
    C9 0.047(3) 0.073(4) 0.055(4) -0.002(3) 0.010(3) -0.006(3)
    C10 0.057(4) 0.083(5) 0.069(4) 0.000(3) -0.001(3) 0.005(4)
    C11 0.079(4) 0.068(4) 0.061(4) -0.002(4) 0.007(3) -0.013(3)
    C12 0.072(4) 0.060(4) 0.071(4) 0.007(3) 0.023(3) -0.010(3)
    C13 0.050(3) 0.042(3) 0.053(3) 0.000(2) 0.017(2) -0.003(2)
    C14 0.049(3) 0.051(3) 0.052(3) 0.007(2) 0.026(2) 0.004(3)
    C15 0.047(3) 0.055(3) 0.045(3) 0.013(2) 0.019(2) 0.009(2)
    C16 0.076(4) 0.069(4) 0.072(4) 0.015(3) 0.030(3) 0.023(3)
    C17 0.075(4) 0.082(5) 0.069(4) 0.022(4) 0.021(4) 0.013(4)
    C18 0.056(3) 0.094(5) 0.055(4) 0.007(3) 0.011(3) -0.010(4)
    C19 0.059(3) 0.065(4) 0.055(3) -0.003(3) 0.016(3) -0.005(3)
    C20 0.043(3) 0.056(3) 0.045(3) 0.006(2) 0.015(2) 0.005(2)
    N1 0.045(2) 0.062(3) 0.057(3) 0.015(2) 0.012(2) 0.000(2)
    N2 0.053(3) 0.054(3) 0.058(3) -0.002(2) 0.021(2) 0.002(2)
    S1 0.0625(9) 0.0730(11) 0.0537(9) 0.0142(8) 0.0116(7) -0.0059(8)
    S2 0.0572(9) 0.0493(8) 0.0699(10) -0.0033(7) 0.0072(7) 0.0119(7)
_geom_special_details
;
 All esds (except the esd in the dihedral angle between two l.s. planes)
 are estimated using the full covariance matrix.  The cell esds are taken
 into account individually in the estimation of esds in distances, angles
 and torsion angles; correlations between esds in cell parameters are only
 used when they are defined by crystal symmetry.  An approximate (isotropic)
 treatment of cell esds is used for estimating esds involving l.s. planes.
;
loop_
    _geom_bond_atom_site_label_1
    _geom_bond_atom_site_label_2
    _geom_bond_site_symmetry_2
    _geom_bond_distance
    _geom_bond_publ_flag
    C1 C6 . 1.352(10) ?
    C1 C2 . 1.372(10) ?
    C1 H1 . 0.9300 ?
    C2 C3 . 1.395(8) ?
    C2 H2 . 0.9300 ?
    C3 C4 . 1.369(7) ?
    C3 N1 . 1.383(7) ?
    C4 C5 . 1.389(7) ?
    C4 S1 . 1.730(5) ?
    C5 C6 . 1.391(9) ?
    C5 H5 . 0.9300 ?
    C6 H6 . 0.9300 ?
    C7 N1 . 1.305(6) ?
    C7 C8 . 1.492(7) ?
    C7 S1 . 1.723(5) ?
    C8 C9 . 1.379(7) ?
    C8 C13 . 1.409(7) ?
    C9 C10 . 1.381(8) ?
    C9 H9 . 0.9300 ?
    C10 C11 . 1.360(8) ?
    C10 H10 . 0.9300 ?
    C11 C12 . 1.352(8) ?
    C11 H11 . 0.9300 ?
    C12 C13 . 1.418(7) ?
    C12 H12 . 0.9300 ?
    C13 C14 . 1.471(7) ?
    C14 N2 . 1.301(6) ?
    C14 S2 . 1.740(5) ?
    C15 N2 . 1.373(6) ?
    C15 C16 . 1.402(7) ?
    C15 C20 . 1.409(7) ?
    C16 C17 . 1.374(8) ?
    C16 H16 . 0.9300 ?
    C17 C18 . 1.390(9) ?
    C17 H17 . 0.9300 ?
    C18 C19 . 1.352(8) ?
    C18 H18 . 0.9300 ?
    C19 C20 . 1.407(7) ?
    C19 H19 . 0.9300 ?
    C20 S2 . 1.712(5) ?
loop_
    _geom_angle_atom_site_label_1
    _geom_angle_atom_site_label_2
    _geom_angle_atom_site_label_3
    _geom_angle_site_symmetry_1
    _geom_angle_site_symmetry_3
    _geom_angle
    _geom_angle_publ_flag
    C6 C1 C2 . . 122.1(7) ?
    C6 C1 H1 . . 118.9 ?
    C2 C1 H1 . . 118.9 ?
    C1 C2 C3 . . 117.2(7) ?
    C1 C2 H2 . . 121.4 ?
    C3 C2 H2 . . 121.4 ?
    C4 C3 N1 . . 116.0(5) ?
    C4 C3 C2 . . 120.4(6) ?
    N1 C3 C2 . . 123.6(6) ?
    C3 C4 C5 . . 122.3(6) ?
    C3 C4 S1 . . 108.9(4) ?
    C5 C4 S1 . . 128.8(5) ?
    C4 C5 C6 . . 115.9(6) ?
    C4 C5 H5 . . 122.0 ?
    C6 C5 H5 . . 122.0 ?
    C1 C6 C5 . . 121.9(7) ?
    C1 C6 H6 . . 119.0 ?
    C5 C6 H6 . . 119.0 ?
    N1 C7 C8 . . 119.1(4) ?
    N1 C7 S1 . . 115.2(4) ?
    C8 C7 S1 . . 125.6(4) ?
    C9 C8 C13 . . 119.0(5) ?
    C9 C8 C7 . . 117.9(4) ?
    C13 C8 C7 . . 123.0(4) ?
    C8 C9 C10 . . 121.6(5) ?
    C8 C9 H9 . . 119.2 ?
    C10 C9 H9 . . 119.2 ?
    C11 C10 C9 . . 120.5(6) ?
    C11 C10 H10 . . 119.7 ?
    C9 C10 H10 . . 119.7 ?
    C12 C11 C10 . . 119.0(6) ?
    C12 C11 H11 . . 120.5 ?
    C10 C11 H11 . . 120.5 ?
    C11 C12 C13 . . 123.1(6) ?
    C11 C12 H12 . . 118.4 ?
    C13 C12 H12 . . 118.4 ?
    C8 C13 C12 . . 116.7(5) ?
    C8 C13 C14 . . 125.5(5) ?
    C12 C13 C14 . . 117.8(5) ?
    N2 C14 C13 . . 123.7(5) ?
    N2 C14 S2 . . 115.2(4) ?
    C13 C14 S2 . . 121.0(4) ?
    N2 C15 C16 . . 125.4(5) ?
    N2 C15 C20 . . 114.4(4) ?
    C16 C15 C20 . . 120.2(5) ?
    C17 C16 C15 . . 118.5(6) ?
    C17 C16 H16 . . 120.7 ?
    C15 C16 H16 . . 120.7 ?
    C16 C17 C18 . . 120.5(6) ?
    C16 C17 H17 . . 119.8 ?
    C18 C17 H17 . . 119.8 ?
    C19 C18 C17 . . 122.6(6) ?
    C19 C18 H18 . . 118.7 ?
    C17 C18 H18 . . 118.7 ?
    C18 C19 C20 . . 118.2(6) ?
    C18 C19 H19 . . 120.9 ?
    C20 C19 H19 . . 120.9 ?
    C19 C20 C15 . . 119.9(5) ?
    C19 C20 S2 . . 130.4(4) ?
    C15 C20 S2 . . 109.7(4) ?
    C7 N1 C3 . . 110.2(4) ?
    C14 N2 C15 . . 111.4(4) ?
    C7 S1 C4 . . 89.6(3) ?
    C20 S2 C14 . . 89.4(3) ?
loop_
    _geom_hbond_atom_site_label_D
    _geom_hbond_atom_site_label_H
    _geom_hbond_atom_site_label_A
    _geom_hbond_site_symmetry_A
    _geom_hbond_distance_DH
    _geom_hbond_distance_HA
    _geom_hbond_distance_DA
    _geom_hbond_angle_DHA
    C12 H12 N2 4_565 0.93 2.46 3.370(7) 165.2
