# Supplementary material for: 1,2-Bis(1,3-benzothia­zol-2-yl)benzene
Source: Acta Crystallogr Sect E Struct Rep Online. 2008 Dec 20;65(Pt 1):o158. doi: 10.1107/S1600536808042542 (PMC2968071; doi:10.1107/S1600536808042542)
Supplement: Supplementary file 2 [file e-65-0o158-Isup2.hkl]

# 
# h,k,l, Fc-squared, Fo-squared, sigma(Fo-squared) and status flag 
# 
data_I
_shelx_title ' W in P2(1)/c' 
_shelx_refln_list_code          4 
_shelx_F_calc_maximum      161.62 
_exptl_crystal_F_000       712.00 
_reflns_d_resolution_high  0.8312 
 
loop_ 
 _symmetry_equiv_pos_as_xyz 
 'x, y, z' 
 '-x, y+1/2, -z+1/2' 
 '-x, -y, -z' 
 'x, -y-1/2, z-1/2' 
 
_cell_length_a    10.7480 
_cell_length_b    19.1480 
_cell_length_c     8.1840 
_cell_angle_alpha  90.000 
_cell_angle_beta  100.770 
_cell_angle_gamma  90.000 
 
_shelx_F_squared_multiplier     1.000 
 
loop_ 
 _refln_index_h 
 _refln_index_k 
 _refln_index_l 
 _refln_F_squared_calc 
 _refln_F_squared_meas 
 _refln_F_squared_sigma 
 _refln_observed_status 
   1   0   0     6925.54     6692.58      3.90 o 
   2   0   0    13152.49    13056.17    266.14 o 
   3   0   0        0.16        1.67      5.65 o 
   4   0   0     6534.22     6769.86     61.53 o 
   5   0   0      955.03      932.58     27.56 o 
   6   0   0      851.90      894.39     30.55 o 
   7   0   0      270.13      295.45     20.39 o 
   8   0   0      438.00      525.58     28.92 o 
   9   0   0      721.99      802.88     39.37 o 
  10   0   0      187.38      185.97     22.76 o 
  11   0   0       97.91      152.80     19.18 o 
  12   0   0        0.01        0.00     13.85 o 
   1   1   0      676.07      789.36     12.18 o 
   2   1   0      989.00     1141.04     19.44 o 
   3   1   0      377.08      370.45     13.98 o 
   4   1   0       91.24       77.68      8.79 o 
   5   1   0      994.17     1136.50     30.58 o 
   6   1   0      512.05      647.32     26.66 o 
   7   1   0       55.23       39.75     13.18 o 
   8   1   0       29.84       36.76     12.39 o 
   9   1   0       59.69       41.51     17.08 o 
  10   1   0        4.92       13.47     14.03 o 
  11   1   0        2.78       12.20     13.54 o 
  12   1   0        6.24       22.73     11.36 o 
   0   2   0      656.95      845.64     12.90 o 
   1   2   0        9.65        3.93      3.93 o 
   2   2   0     1769.27     1926.84     24.63 o 
   3   2   0        2.34        4.99      5.95 o 
   4   2   0      884.97     1032.10     26.00 o 
   5   2   0     1137.05     1249.08     31.77 o 
   6   2   0       72.25       98.34     13.31 o 
   7   2   0       56.58       67.27     13.33 o 
   8   2   0       15.36       19.67     12.97 o 
   9   2   0      260.80      312.27     25.00 o 
  10   2   0      131.79      159.35     23.73 o 
  11   2   0        0.13        1.50     15.50 o 
  12   2   0        0.34       12.96     12.96 o 
   1   3   0     5093.68     4984.68      4.34 o 
   2   3   0      463.59      406.29     12.28 o 
   3   3   0      225.72      248.37     12.32 o 
   4   3   0        1.10        3.85      6.97 o 
   5   3   0      275.37      315.14     18.16 o 
   6   3   0       87.74      109.54     14.25 o 
   7   3   0       72.41       58.21     14.00 o 
   8   3   0       48.09       52.20     14.91 o 
   9   3   0       38.04       42.06     16.78 o 
  10   3   0       12.96       22.68     16.73 o 
  11   3   0        1.03       13.07     13.07 o 
  12   3   0       31.07       28.38     13.10 o 
   0   4   0     5330.39     6441.20     47.13 o 
   1   4   0     3021.35     3157.13     32.99 o 
   2   4   0     1547.41     1406.07     23.59 o 
   3   4   0      695.46      707.14     19.00 o 
   4   4   0     1665.18     1506.78     31.68 o 
   5   4   0      401.83      369.26     19.66 o 
   6   4   0      670.49      688.00     27.96 o 
   7   4   0      517.66      550.05     28.64 o 
   8   4   0      463.32      447.55     28.56 o 
   9   4   0     1720.68     1773.04     56.24 o 
  10   4   0      124.00      141.17     21.57 o 
  11   4   0       17.93       32.08     16.04 o 
  12   4   0        3.80        8.47     12.48 o 
   1   5   0     1377.88     1504.68     25.79 o 
   2   5   0       23.82       28.08      6.07 o 
   3   5   0     1462.92     1520.65     28.27 o 
   4   5   0      401.90      362.01     17.05 o 
   5   5   0       87.56      102.52     12.42 o 
   6   5   0       41.66       39.74     12.05 o 
   7   5   0      858.52      934.78     36.09 o 
   8   5   0      234.82      260.07     22.93 o 
   9   5   0      170.45      204.77     24.07 o 
  10   5   0        9.47        1.46     13.67 o 
  11   5   0        3.00        7.58     16.77 o 
  12   5   0       16.43       11.16     11.57 o 
   0   6   0        5.41        3.46      6.06 o 
   1   6   0     2171.01     1939.64      6.89 o 
   2   6   0       20.30        8.12      6.19 o 
   3   6   0      138.21      107.79     10.00 o 
   4   6   0      519.31      458.45     19.08 o 
   5   6   0     2860.33     2656.15      9.28 o 
   6   6   0     1262.84     1176.04     10.45 o 
   7   6   0      302.52      319.96     23.78 o 
   8   6   0        5.26        1.38     13.13 o 
   9   6   0      106.26      111.78     20.94 o 
  10   6   0      218.08      221.48     26.61 o 
  11   6   0       22.15       82.25     16.77 o 
  12   6   0        7.53       18.02     12.27 o 
   1   7   0     1646.01     1785.82     34.36 o 
   2   7   0        0.09        5.99      5.99 o 
   3   7   0       23.59        4.12      7.89 o 
   4   7   0      201.69      245.33     15.68 o 
   5   7   0      492.08      537.76     25.07 o 
   6   7   0      602.93      605.47     27.74 o 
   7   7   0       10.72        4.62     13.66 o 
   8   7   0      330.86      338.36     27.62 o 
   9   7   0      138.52      194.67     22.03 o 
  10   7   0       29.54       34.14     15.04 o 
  11   7   0        4.22        9.11     12.36 o 
  12   7   0        0.14       10.85     13.20 o 
   0   8   0      121.68      140.13     12.58 o 
   1   8   0      222.77      265.82     15.54 o 
   2   8   0       94.30       99.87     10.66 o 
   3   8   0       43.97       44.48     10.55 o 
   4   8   0       17.01       34.78      9.23 o 
   5   8   0        8.70        5.27      9.99 o 
   6   8   0      564.02      579.46     29.78 o 
   7   8   0      547.80      593.16     32.87 o 
   8   8   0      362.21      305.88     26.28 o 
   9   8   0      286.27      282.39     25.89 o 
  10   8   0        6.69       18.74     13.88 o 
  11   8   0        0.00        1.51     12.30 o 
   1   9   0       10.86        5.90     10.11 o 
   2   9   0     1567.93     1573.55     36.47 o 
   3   9   0     1521.15     1608.49     37.91 o 
   4   9   0      237.48      199.44     16.65 o 
   5   9   0      183.40      182.34     18.00 o 
   6   9   0      208.13      155.65     18.37 o 
   7   9   0       69.73       68.19     17.72 o 
   8   9   0       17.31        2.87     17.28 o 
   9   9   0       23.69       41.45     15.17 o 
  10   9   0        0.71        0.00     16.27 o 
  11   9   0       32.80       38.93     16.06 o 
   0  10   0      868.43      953.73     32.52 o 
   1  10   0     2092.60     2097.28      9.44 o 
   2  10   0      113.84      109.42     14.72 o 
   3  10   0      657.46      744.98     28.13 o 
   4  10   0      823.37      860.20     31.72 o 
   5  10   0      356.47      261.32     11.05 o 
   6  10   0      755.01      892.74     37.82 o 
   7  10   0      437.57      442.79     30.74 o 
   8  10   0        2.60        8.78     15.27 o 
   9  10   0       16.97       26.56     14.20 o 
  10  10   0       86.58       75.57     21.90 o 
  11  10   0       49.27       32.40     17.17 o 
   1  11   0        5.55        2.84     12.04 o 
   2  11   0      487.70      577.07     26.83 o 
   3  11   0        0.39        3.87      8.91 o 
   4  11   0       10.15        6.09     12.57 o 
   5  11   0      417.06      435.01     26.74 o 
   6  11   0      550.21      654.75     33.37 o 
   7  11   0      387.43      415.93     30.81 o 
   8  11   0        3.93        3.03     18.15 o 
   9  11   0       24.17       30.08     15.12 o 
  10  11   0        1.97        9.37     12.70 o 
  11  11   0        7.36       27.25     13.63 o 
   0  12   0      181.24      196.96     19.33 o 
   1  12   0       40.68       44.58     13.15 o 
   2  12   0      670.10      685.75     11.56 o 
   3  12   0       26.66       18.14      8.97 o 
   4  12   0       80.82       90.18     16.59 o 
   5  12   0        5.73       11.21     14.18 o 
   6  12   0       97.16       86.94     19.18 o 
   7  12   0       13.85       25.02     17.66 o 
   8  12   0      120.21      104.83     22.39 o 
   9  12   0       81.73       77.00     18.86 o 
  10  12   0       46.26       42.01     17.59 o 
   1  13   0      181.06      150.84     21.03 o 
   2  13   0       15.69       29.58     13.08 o 
   3  13   0        4.16        2.44     12.87 o 
   4  13   0       42.12       53.18     12.55 o 
   5  13   0       93.55      100.42     18.13 o 
   6  13   0      151.22      136.57     21.09 o 
   7  13   0        5.41        9.30     16.66 o 
   8  13   0       31.87       12.80     13.35 o 
   9  13   0        0.02       35.51     12.84 o 
  10  13   0        5.74       17.46     17.46 o 
   0  14   0      316.79      340.76     26.51 o 
   1  14   0       85.27      130.27     18.48 o 
   2  14   0       30.87       44.33     14.13 o 
   3  14   0       23.02       15.56     15.35 o 
   4  14   0      145.64      150.84     22.21 o 
   5  14   0      377.32      293.95     15.63 o 
   6  14   0       17.11       21.82     16.21 o 
   7  14   0       21.65       28.02     17.04 o 
   8  14   0       27.50       29.54     14.95 o 
   9  14   0       24.02       17.63     15.08 o 
  10  14   0       28.61       44.02     15.29 o 
   1  15   0      580.72      734.26     13.93 o 
   2  15   0      600.58      658.96     36.68 o 
   3  15   0      681.95      749.50     39.28 o 
   4  15   0       85.51       12.98     16.43 o 
   5  15   0        0.07        2.99     15.19 o 
   6  15   0       59.99       63.22     20.15 o 
   7  15   0       65.71       49.50     20.33 o 
   8  15   0       29.82       53.21     17.05 o 
   9  15   0       50.71       18.80     18.06 o 
   0  16   0      347.84      364.06     31.79 o 
   1  16   0      289.43      311.29     30.09 o 
   2  16   0      372.69      399.97     31.91 o 
   3  16   0        1.65        3.12     16.43 o 
   4  16   0      159.42      145.02     21.96 o 
   5  16   0      150.21      155.50     22.27 o 
   6  16   0       89.48      110.84     22.94 o 
   7  16   0        5.86       29.59     16.46 o 
   8  16   0       15.62       32.64     17.93 o 
   9  16   0       26.45        9.11     16.29 o 
   1  17   0       75.00       80.15     21.92 o 
   2  17   0      144.77      128.62     24.06 o 
   3  17   0        0.72       11.24     15.33 o 
   4  17   0        2.56        3.16     16.57 o 
   5  17   0        0.06       13.23     16.10 o 
   6  17   0        0.04       17.05     15.57 o 
   7  17   0        9.97        7.01     17.88 o 
   8  17   0       29.87       62.28     17.55 o 
   0  18   0        5.29       32.75     16.38 o 
   1  18   0        2.14       35.65     14.73 o 
   2  18   0      142.65      111.72     25.31 o 
   3  18   0       41.93       14.81     16.39 o 
   4  18   0       55.51       26.62     20.16 o 
   5  18   0        3.84       13.56     13.93 o 
   6  18   0       15.77       35.89     16.45 o 
   7  18   0        2.51       16.44     16.44 o 
   1  19   0       11.21        3.44     19.01 o 
   2  19   0      225.21      248.00     28.90 o 
   3  19   0      144.48      186.29     25.86 o 
   4  19   0       19.59       16.71     16.71 o 
   5  19   0        5.83       13.39     16.82 o 
   6  19   0       60.82       80.38     18.76 o 
   7  19   0       24.85       21.08     16.95 o 
   0  20   0      106.26       73.11     23.36 o 
   1  20   0       81.12       89.37     20.09 o 
   2  20   0        0.00       19.78     19.78 o 
   3  20   0       34.49       54.98     18.44 o 
   4  20   0        2.44       16.43     13.11 o 
   5  20   0        9.53       17.90     15.39 o 
   6  20   0        0.01       14.39     16.29 o 
   1  21   0       15.05        1.70     20.75 o 
   2  21   0       96.65      101.47     21.38 o 
   3  21   0       80.45       96.29     17.62 o 
   4  21   0       26.08        4.77     15.66 o 
   5  21   0        4.95       22.97     11.00 o 
   0  22   0        2.64       18.09     18.09 o 
   1  22   0        0.29       14.06     15.55 o 
   2  22   0       17.31        9.26     17.65 o 
   3  22   0       12.11       13.51     16.68 o 
 -12   1   1       28.00       47.83     16.37 o 
 -11   1   1      119.06      126.66     18.71 o 
 -10   1   1      219.44      221.56     28.30 o 
  -9   1   1     1555.99     1799.71     58.52 o 
  -8   1   1      291.98      384.08     27.86 o 
  -7   1   1        7.64       12.73     12.73 o 
  -6   1   1       55.45       43.95     12.67 o 
  -5   1   1      309.74      305.99     17.26 o 
  -4   1   1     1690.41     1658.21     31.69 o 
  -3   1   1      329.16      276.14      6.32 o 
  -2   1   1     1500.41     1423.39     21.57 o 
  -1   1   1       40.67       30.26      4.98 o 
   0   1   1     3228.53     3632.85    147.04 o 
   1   1   1     4340.64     4452.24     33.15 o 
   2   1   1     3488.43     3727.47      5.68 o 
   3   1   1      936.69      933.55     21.60 o 
   4   1   1     1948.39     1979.77     35.60 o 
   5   1   1      191.22      142.45     13.48 o 
   6   1   1     2119.24     2341.64     48.77 o 
   7   1   1      587.25      606.61     29.12 o 
   8   1   1       44.96       35.45     14.48 o 
   9   1   1       21.14        6.64     12.38 o 
  10   1   1       57.61       31.94     15.13 o 
  11   1   1       63.69       82.44     14.68 o 
  12   1   1       18.31       22.48     11.82 o 
 -12   2   1       49.53       33.53     15.39 o 
 -11   2   1        0.60        7.65     13.62 o 
 -10   2   1      336.46      362.32     29.19 o 
  -9   2   1       10.16       17.83     17.83 o 
  -8   2   1      242.17      281.64     25.55 o 
  -7   2   1       47.18       43.21     12.29 o 
  -6   2   1      255.37      240.74     18.38 o 
  -5   2   1       42.38       23.30      9.76 o 
  -4   2   1        2.97        3.78      5.87 o 
  -3   2   1     5513.05     5601.86     48.59 o 
  -2   2   1     1670.19     1828.97     24.79 o 
  -1   2   1     1827.87     1836.12     21.25 o 
   0   2   1      498.99      532.87      8.23 o 
   1   2   1     1616.94     1395.86      4.75 o 
   2   2   1     2132.75     2118.24     27.36 o 
   3   2   1     1315.39     1325.59     25.42 o 
   4   2   1      103.76      124.64     10.70 o 
   5   2   1      175.15      198.28     14.54 o 
   6   2   1      406.71      414.98     23.12 o 
   7   2   1      149.97      129.44     17.88 o 
   8   2   1      347.14      373.17     25.24 o 
   9   2   1        0.64       14.00     14.00 o 
  10   2   1       10.36        6.98     11.80 o 
  11   2   1       13.92        2.76     12.47 o 
  12   2   1      112.93      123.26     16.53 o 
 -12   3   1        0.28       15.33     13.55 o 
 -11   3   1       59.34       28.77     14.47 o 
 -10   3   1       26.38       16.81     17.01 o 
  -9   3   1      508.33      583.60     32.92 o 
  -8   3   1      340.33      345.17     25.93 o 
  -7   3   1       13.49       18.20     10.76 o 
  -6   3   1      157.21      168.60     16.24 o 
  -5   3   1       48.58       76.20     10.97 o 
  -4   3   1      168.49      126.66     10.22 o 
  -3   3   1       65.16       86.52      9.00 o 
  -2   3   1     7226.04     7425.17     50.85 o 
  -1   3   1    26121.88    23877.16    334.38 o 
   0   3   1    19872.11    18406.56    207.03 o 
   1   3   1     2549.81     2618.06      5.40 o 
   2   3   1     2966.32     2840.74     33.18 o 
   3   3   1      580.90      563.28     17.10 o 
   4   3   1      110.03       92.90     10.40 o 
   5   3   1     1747.49     1813.50     38.53 o 
   6   3   1        7.17        1.82      8.90 o 
   7   3   1      316.37      313.59     22.04 o 
   8   3   1       60.74       74.52     16.64 o 
   9   3   1       16.61       17.35     12.35 o 
  10   3   1        3.33       12.08     12.08 o 
  11   3   1        5.40       14.69     14.69 o 
  12   3   1        1.70        6.22     12.78 o 
 -12   4   1       40.41       49.87     14.02 o 
 -11   4   1        6.26        7.64     17.10 o 
 -10   4   1        8.70       12.05     15.26 o 
  -9   4   1       31.95       31.38     18.10 o 
  -8   4   1      162.04      168.07     21.73 o 
  -7   4   1      863.87      858.72     34.32 o 
  -6   4   1     1424.96     1509.37     40.10 o 
  -5   4   1       73.92       67.01     10.79 o 
  -4   4   1       61.43       57.49      9.16 o 
  -3   4   1     1583.50     1534.80     28.69 o 
  -2   4   1    10860.31    10978.59     64.65 o 
  -1   4   1     5466.42     5547.81     41.65 o 
   0   4   1     4209.90     4327.15     37.46 o 
   1   4   1      347.03      379.74     13.23 o 
   2   4   1       94.20       77.43      5.36 o 
   3   4   1     1914.28     1619.46      6.19 o 
   4   4   1       43.88        2.35      6.04 o 
   5   4   1      874.03      924.04     28.25 o 
   6   4   1       39.68       34.47      9.51 o 
   7   4   1      341.79      324.63     22.24 o 
   8   4   1       18.31       34.03     12.14 o 
   9   4   1        1.60       20.11     11.75 o 
  10   4   1        0.53        7.07     10.19 o 
  11   4   1       12.26       45.60     13.39 o 
  12   4   1       22.32        1.24     12.00 o 
 -12   5   1       45.22       45.45     13.21 o 
 -11   5   1       45.66       31.83     16.33 o 
 -10   5   1       37.68       48.75     17.24 o 
  -9   5   1     1231.78     1340.32     51.40 o 
  -8   5   1     1003.35     1064.83     42.61 o 
  -7   5   1      108.33      111.55     16.78 o 
  -6   5   1        3.95       14.43      8.93 o 
  -5   5   1      319.43      339.98     19.06 o 
  -4   5   1      734.94      697.25     22.30 o 
  -3   5   1     4006.25     4014.64     45.09 o 
  -2   5   1    22986.63    20893.53    396.54 o 
  -1   5   1     5213.42     5038.17     42.99 o 
   0   5   1    12300.93    11845.66    562.19 o 
   1   5   1     3791.72     3461.50      6.42 o 
   2   5   1     1300.46     1029.77      5.84 o 
   3   5   1     1971.30     1840.99     33.36 o 
   4   5   1      263.43      262.41     15.64 o 
   5   5   1      354.88      449.88     21.39 o 
   6   5   1     1338.28     1370.64     39.44 o 
   7   5   1     1212.81     1298.33     41.87 o 
   8   5   1       46.50       34.59     14.46 o 
   9   5   1       62.92       58.53     13.79 o 
  10   5   1       23.02       24.10     13.03 o 
  11   5   1       54.28       62.07     14.89 o 
  12   5   1       14.38       26.76     12.61 o 
 -12   6   1        0.21       17.78      8.90 o 
 -11   6   1        3.98        7.52     13.44 o 
 -10   6   1       37.41       38.24     15.48 o 
  -9   6   1      209.75      215.83     24.09 o 
  -8   6   1      407.29      426.62     29.61 o 
  -7   6   1        6.15        1.16     11.24 o 
  -6   6   1       64.42       59.71     12.69 o 
  -5   6   1       84.28       58.53     11.82 o 
  -4   6   1     1293.65     1215.83     30.11 o 
  -3   6   1      186.99      184.11     13.35 o 
  -2   6   1     7595.18     7415.33     59.89 o 
  -1   6   1     1929.63     1915.84     30.45 o 
   0   6   1       81.89       61.17     77.17 o 
   1   6   1       79.77       98.09      9.66 o 
   2   6   1      554.45      658.93     20.29 o 
   3   6   1      610.59      623.64     21.16 o 
   4   6   1        0.27        2.05      7.53 o 
   5   6   1      770.70      571.68      7.64 o 
   6   6   1      364.41      333.11     21.62 o 
   7   6   1       37.37       27.74     14.23 o 
   8   6   1       13.94       36.62     12.02 o 
   9   6   1       46.30       37.38     14.92 o 
  10   6   1       55.98       55.81     15.44 o 
  11   6   1       31.71       20.67     11.99 o 
 -12   7   1        6.59       14.87     12.24 o 
 -11   7   1       18.61       24.07     14.22 o 
 -10   7   1        4.39        7.67     15.36 o 
  -9   7   1        4.84        8.78     12.80 o 
  -8   7   1       26.63       35.38     16.72 o 
  -7   7   1      132.72      114.22     19.71 o 
  -6   7   1       28.15       35.32     12.57 o 
  -5   7   1      340.11      322.21     19.82 o 
  -4   7   1      636.62      643.56     24.13 o 
  -3   7   1        0.25        1.75      7.00 o 
  -2   7   1       20.53       40.43      9.57 o 
  -1   7   1       22.55       26.41      7.47 o 
   0   7   1      329.43      312.55     19.61 o 
   1   7   1     1546.98     1643.58     32.84 o 
   2   7   1      445.82      541.63     19.71 o 
   3   7   1        0.82        8.28      8.28 o 
   4   7   1      602.49      657.80     24.72 o 
   5   7   1      428.84      409.87     22.74 o 
   6   7   1       57.50       61.72     14.21 o 
   7   7   1       95.27       82.95     15.71 o 
   8   7   1      532.22      521.45     30.33 o 
   9   7   1        9.79        2.79     13.05 o 
  10   7   1      155.40      126.90     20.43 o 
  11   7   1        0.00       12.64     12.64 o 
 -12   8   1       21.80       33.08     13.11 o 
 -11   8   1        0.05       13.53     13.53 o 
 -10   8   1        2.25        1.57     13.11 o 
  -9   8   1       45.11       48.63     15.58 o 
  -8   8   1      404.65      437.78     30.13 o 
  -7   8   1       83.68       83.16     16.13 o 
  -6   8   1      202.65      209.31     17.37 o 
  -5   8   1      135.82      150.32     15.28 o 
  -4   8   1     4117.17     4086.22     56.13 o 
  -3   8   1      125.23      125.80     13.08 o 
  -2   8   1       41.60       42.40      8.99 o 
  -1   8   1      704.99      684.78     22.12 o 
   0   8   1      788.59      746.79     17.24 o 
   1   8   1     1522.20     1521.16     34.12 o 
   2   8   1      774.92      898.70     27.22 o 
   3   8   1     1485.53     1594.05     37.87 o 
   4   8   1      149.31      159.98     13.73 o 
   5   8   1        6.90       10.99      8.83 o 
   6   8   1      105.13      100.32     14.75 o 
   7   8   1      411.50      436.03     30.09 o 
   8   8   1       14.17        9.41     17.56 o 
   9   8   1        4.63       11.54     10.68 o 
  10   8   1       11.80       11.66     13.06 o 
  11   8   1        8.04       21.78     14.09 o 
 -11   9   1       17.49       13.38     14.41 o 
 -10   9   1       90.34       79.15     16.72 o 
  -9   9   1        0.46        9.04     13.29 o 
  -8   9   1      247.76      250.79     25.82 o 
  -7   9   1       49.83       69.62     15.70 o 
  -6   9   1       40.19       38.44     13.37 o 
  -5   9   1        5.86       14.97      9.31 o 
  -4   9   1      508.41      475.16     24.21 o 
  -3   9   1     3184.99     3206.34     53.85 o 
  -2   9   1     1772.00     1816.71     39.90 o 
  -1   9   1       30.52       43.02      9.42 o 
   0   9   1      817.56      796.68     24.38 o 
   1   9   1      259.68      233.55     16.26 o 
   2   9   1      887.85      886.73     28.57 o 
   3   9   1      973.47      843.02      9.74 o 
   4   9   1       30.65       21.58     10.79 o 
   5   9   1        5.52        4.98     10.69 o 
   6   9   1      614.92      653.14     31.76 o 
   7   9   1     1379.92     1476.13     47.92 o 
   8   9   1      147.47      178.65     22.35 o 
   9   9   1        6.75       20.56     14.95 o 
  10   9   1        0.12        1.52     14.41 o 
  11   9   1       27.21        5.40     11.16 o 
 -11  10   1       48.38       48.72     13.71 o 
 -10  10   1       45.85       12.44     18.08 o 
  -9  10   1        9.26        6.15     16.11 o 
  -8  10   1       12.33        0.00     13.53 o 
  -7  10   1        9.14       11.54     13.80 o 
  -6  10   1      195.30      174.55     19.87 o 
  -5  10   1      406.14      303.02     28.31 o 
  -4  10   1      259.28      247.10     20.25 o 
  -3  10   1        2.45        8.64     11.91 o 
  -2  10   1        0.99        5.97     10.55 o 
  -1  10   1     1058.83     1088.83     33.55 o 
   0  10   1     1516.86     1532.01     45.58 o 
   1  10   1      103.46      131.32     15.63 o 
   2  10   1        3.04        1.81      9.67 o 
   3  10   1       79.20       95.77     12.76 o 
   4  10   1      267.35      266.98     20.28 o 
   5  10   1      260.37      256.70     20.17 o 
   6  10   1       50.54       27.71     15.16 o 
   7  10   1      174.39      178.89     23.31 o 
   8  10   1      275.44      352.01     29.37 o 
   9  10   1       13.21       22.37     14.35 o 
  10  10   1       76.70      101.91     17.35 o 
  11  10   1        2.23       10.51     11.71 o 
 -11  11   1       20.12        1.48     14.25 o 
 -10  11   1       57.87       70.04     18.43 o 
  -9  11   1       50.27       51.18     18.77 o 
  -8  11   1      340.60      396.66     28.81 o 
  -7  11   1      463.64      466.42     31.38 o 
  -6  11   1       73.56       58.61     17.64 o 
  -5  11   1      515.24      520.11     28.39 o 
  -4  11   1     1321.95     1386.37     42.59 o 
  -3  11   1     1576.23     1637.54     44.08 o 
  -2  11   1       78.28       89.73     15.33 o 
  -1  11   1      220.72      262.29     19.72 o 
   0  11   1       71.97        9.18     40.31 o 
   1  11   1     1161.99     1188.07     38.02 o 
   2  11   1      348.39      366.87     22.88 o 
   3  11   1        6.37       14.48     10.86 o 
   4  11   1      132.97      110.72     15.48 o 
   5  11   1       80.60       71.87     17.11 o 
   6  11   1        0.10       32.16     12.30 o 
   7  11   1      232.71      257.00     26.64 o 
   8  11   1      140.44      174.00     20.88 o 
   9  11   1       43.22       25.56     16.44 o 
  10  11   1       88.82       69.35     18.36 o 
 -10  12   1       28.27       27.83     16.91 o 
  -9  12   1       60.79       47.23     19.31 o 
  -8  12   1        0.43        4.59     14.66 o 
  -7  12   1       51.73       73.63     17.94 o 
  -6  12   1       31.49        1.35     15.72 o 
  -5  12   1        9.81        6.04     14.03 o 
  -4  12   1       87.28      103.42     16.37 o 
  -3  12   1       77.08      105.47     15.93 o 
  -2  12   1        5.00        5.38     10.97 o 
  -1  12   1       64.52       61.48     15.53 o 
   0  12   1       16.70       21.60     10.55 o 
   1  12   1      591.77      660.31     30.51 o 
   2  12   1       40.36       55.27     16.25 o 
   3  12   1       58.34       13.35     13.35 o 
   4  12   1       76.39       69.54     16.19 o 
   5  12   1      349.48      395.89     26.89 o 
   6  12   1      402.65      307.33     14.84 o 
   7  12   1      115.10       13.06     17.66 o 
   8  12   1        7.01       12.00     14.08 o 
   9  12   1       48.33       18.12     17.32 o 
  10  12   1        5.94        1.48     12.61 o 
 -10  13   1       13.01        0.00     15.91 o 
  -9  13   1        1.19       12.66     14.65 o 
  -8  13   1       11.51       21.76     14.39 o 
  -7  13   1        2.91       10.33     16.15 o 
  -6  13   1      152.26      134.29     20.48 o 
  -5  13   1       90.48       85.94     15.88 o 
  -4  13   1        4.98       19.07     12.31 o 
  -3  13   1       86.31       83.21     17.71 o 
  -2  13   1      112.36      145.37     18.86 o 
  -1  13   1      691.06      859.85     37.25 o 
   0  13   1      292.60      333.19     18.64 o 
   1  13   1       24.29       18.58     14.97 o 
   2  13   1       23.06       12.30     13.81 o 
   3  13   1      151.12      174.39     19.24 o 
   4  13   1      147.58      137.95     20.05 o 
   5  13   1      177.35      201.90     22.39 o 
   6  13   1       40.89       38.74     17.85 o 
   7  13   1      301.67      305.10     27.77 o 
   8  13   1       53.58       76.73     16.56 o 
   9  13   1       40.58       27.11     19.87 o 
  10  13   1        1.12        8.28     11.66 o 
 -10  14   1       66.48       46.06     17.09 o 
  -9  14   1        3.26        9.56     15.46 o 
  -8  14   1        1.53        8.05     16.45 o 
  -7  14   1       77.93       40.28     22.27 o 
  -6  14   1       59.99        1.54     11.03 o 
  -5  14   1       72.24       78.58     16.08 o 
  -4  14   1        6.54       37.67     13.39 o 
  -3  14   1      147.79      162.12     21.19 o 
  -2  14   1       82.62      116.37     18.41 o 
  -1  14   1      148.19      158.02     22.88 o 
   0  14   1      124.29      126.96     17.17 o 
   1  14   1      350.43      516.02     14.56 o 
   2  14   1       36.38       71.94     15.90 o 
   3  14   1      479.52      581.71     34.72 o 
   4  14   1     1027.22     1081.58     44.86 o 
   5  14   1       70.96       73.99     17.67 o 
   6  14   1      280.93      261.72     26.86 o 
   7  14   1       73.44       94.13     19.68 o 
   8  14   1       59.42       71.00     18.04 o 
   9  14   1       68.68       62.05     18.46 o 
  -9  15   1       62.87       35.93     20.15 o 
  -8  15   1      196.68      226.75     25.10 o 
  -7  15   1      112.13      164.57     21.07 o 
  -6  15   1        9.66       15.55     14.60 o 
  -5  15   1      129.48      134.70     21.18 o 
  -4  15   1      106.73      122.25     20.31 o 
  -3  15   1       11.64       22.59     17.06 o 
  -2  15   1       67.54      115.67     19.13 o 
  -1  15   1       34.98        1.42     14.64 o 
   0  15   1        6.72        8.76     21.11 o 
   1  15   1      585.77      761.48     38.22 o 
   2  15   1      566.96      694.93     38.29 o 
   3  15   1        4.09        7.46     16.40 o 
   4  15   1        9.14       31.34     17.70 o 
   5  15   1        1.77        7.58     16.31 o 
   6  15   1       32.52       26.46     18.19 o 
   7  15   1        2.15       15.73     11.29 o 
   8  15   1       10.02       26.01     16.79 o 
   9  15   1        0.82       14.60     14.60 o 
  -9  16   1        2.99        7.53     14.50 o 
  -8  16   1        4.48        4.80     15.03 o 
  -7  16   1        8.63       52.13     16.67 o 
  -6  16   1      104.01      104.14     20.90 o 
  -5  16   1       42.25        8.00     21.18 o 
  -4  16   1       24.52        8.03     17.95 o 
  -3  16   1       16.12        1.55     19.75 o 
  -2  16   1       77.80      129.96     21.47 o 
  -1  16   1      141.73      177.88     25.27 o 
   0  16   1      454.16      432.50    305.21 o 
   1  16   1        1.25       18.60     18.60 o 
   2  16   1      212.16      243.16     26.75 o 
   3  16   1        4.22       23.88     16.84 o 
   4  16   1      178.09      133.96     15.50 o 
   5  16   1      233.00      271.44     25.46 o 
   6  16   1        1.44       20.59     14.20 o 
   7  16   1        7.53        7.80     14.29 o 
   8  16   1        1.65        9.03     16.78 o 
  -8  17   1        4.00        7.89     14.28 o 
  -7  17   1        0.07        4.84     16.35 o 
  -6  17   1       67.96       73.26     19.64 o 
  -5  17   1       32.59       30.26     16.39 o 
  -4  17   1      100.33      151.01     21.18 o 
  -3  17   1       45.94       54.76     20.37 o 
  -2  17   1      132.53      115.82     25.76 o 
  -1  17   1      193.38      265.49     30.54 o 
   0  17   1      169.62      211.10     38.27 o 
   1  17   1      299.54      251.19     30.46 o 
   2  17   1        7.11       44.23     18.36 o 
   3  17   1      130.52      143.37     25.12 o 
   4  17   1        2.53        6.69     17.30 o 
   5  17   1        1.13        8.07     17.42 o 
   6  17   1       31.63       40.01     18.07 o 
   7  17   1       51.52       78.57     16.23 o 
   8  17   1        1.50        4.31     11.89 o 
  -8  18   1       13.24       16.91     16.91 o 
  -7  18   1        3.00        9.63     18.48 o 
  -6  18   1        0.43       15.85     15.85 o 
  -5  18   1       15.53        3.36     18.16 o 
  -4  18   1        0.77        3.41     15.06 o 
  -3  18   1       68.28       30.18     22.52 o 
  -2  18   1       95.38      106.31     25.03 o 
  -1  18   1       81.05      112.51     23.32 o 
   0  18   1        0.52       13.19     14.50 o 
   1  18   1        0.00       10.66     18.20 o 
   2  18   1       68.18       85.05     22.06 o 
   3  18   1      109.71      115.14     25.31 o 
   4  18   1       46.68       47.65     18.50 o 
   5  18   1       25.28       27.87     16.03 o 
   6  18   1        3.18       11.04     16.39 o 
   7  18   1       20.30       46.02     15.52 o 
  -7  19   1       38.70       29.16     19.30 o 
  -6  19   1       16.35       19.60     17.05 o 
  -5  19   1        4.99        5.09     15.98 o 
  -4  19   1        8.60       10.64     16.72 o 
  -3  19   1       44.44       27.08     20.00 o 
  -2  19   1        0.01       18.36     19.21 o 
  -1  19   1       18.34       27.83     16.62 o 
   0  19   1       13.32        7.53     31.52 o 
   1  19   1       94.00      111.91     24.32 o 
   2  19   1      110.94      111.90     23.03 o 
   3  19   1       17.66       15.88     19.56 o 
   4  19   1        0.23        8.70     14.50 o 
   5  19   1        2.06        6.50     15.61 o 
   6  19   1       35.97       28.96     16.42 o 
  -6  20   1      131.67      107.46     20.06 o 
  -5  20   1       74.61       86.32     20.22 o 
  -4  20   1       67.22       26.13     20.17 o 
  -3  20   1        0.89        5.45     19.89 o 
  -2  20   1      171.00      189.14     24.77 o 
  -1  20   1      143.36      133.47     28.79 o 
   0  20   1      104.54       52.22     53.78 o 
   1  20   1        0.47       20.52     20.52 o 
   2  20   1       62.34       21.63     22.78 o 
   3  20   1       62.85       84.07     20.12 o 
   4  20   1       89.13       62.64     21.21 o 
   5  20   1       10.39       35.02     14.43 o 
  -5  21   1        7.45       17.18     13.06 o 
  -4  21   1        5.73        3.30     15.88 o 
  -3  21   1       73.16       39.84     19.84 o 
  -2  21   1       26.55       56.91     22.84 o 
  -1  21   1        0.20       21.05     21.05 o 
   0  21   1       13.90        6.28     14.64 o 
   1  21   1        3.93       19.02     19.02 o 
   2  21   1        2.43       33.07     18.09 o 
   3  21   1        3.11       35.36     16.22 o 
   4  21   1        4.59       29.01     14.20 o 
  -3  22   1        2.27        6.52     17.03 o 
  -2  22   1        0.29        6.74     15.68 o 
  -1  22   1       10.08        8.55     15.98 o 
   0  22   1       19.14        4.13     12.46 o 
   1  22   1        3.17        3.33     16.64 o 
   2  22   1        1.68       16.52     16.52 o 
   3  22   1       15.84       17.16     13.19 o 
 -12   0   2        1.69       17.90     15.07 o 
 -11   0   2      750.61      814.58     41.01 o 
 -10   0   2       53.42       80.99     20.50 o 
  -9   0   2      501.92      498.98     32.47 o 
  -8   0   2       14.88       14.28     14.28 o 
  -7   0   2       33.67       23.87     11.33 o 
  -6   0   2     2381.65     2397.68     48.92 o 
  -5   0   2      116.09      117.38     11.36 o 
  -4   0   2      178.98      179.37     12.38 o 
  -3   0   2       87.84       76.37      8.56 o 
  -2   0   2     4568.03     4228.12     39.94 o 
  -1   0   2     3235.64     3392.46     33.98 o 
   0   0   2       19.57       14.55      3.36 o 
   1   0   2     2450.36     2140.95     28.54 o 
   2   0   2      367.43      349.51     13.47 o 
   3   0   2      344.02      240.68      6.04 o 
   4   0   2     5705.71     5893.83     62.09 o 
   5   0   2      464.19      451.30      7.10 o 
   6   0   2      178.49      169.77     15.51 o 
   7   0   2      666.70      670.81     29.68 o 
   8   0   2      187.65      206.52     19.95 o 
   9   0   2       11.97        5.08     11.98 o 
  10   0   2        0.00        2.66     11.40 o 
  11   0   2        3.49        5.01     12.01 o 
 -12   1   2       31.02       35.47     16.55 o 
 -11   1   2        1.42        6.19     15.19 o 
 -10   1   2       35.54       29.43     19.36 o 
  -9   1   2      157.18      170.07     21.02 o 
  -8   1   2       23.42       19.83     12.81 o 
  -7   1   2       23.57       37.36     10.51 o 
  -6   1   2        0.39        9.95      9.95 o 
  -5   1   2     1028.07     1021.71     28.82 o 
  -4   1   2      614.79      564.16     20.15 o 
  -3   1   2     1818.17     1562.76     28.50 o 
  -2   1   2    14151.38    12822.73     69.71 o 
  -1   1   2     5251.03     4975.03     41.59 o 
   0   1   2     2608.01     2506.49     41.90 o 
   1   1   2       53.22       48.01      6.83 o 
   2   1   2     1101.31     1107.88     22.93 o 
   3   1   2     3059.30     3195.53     41.33 o 
   4   1   2     1377.72     1357.30      7.55 o 
   5   1   2       11.89        8.89      8.89 o 
   6   1   2        0.21       15.60      8.97 o 
   7   1   2       42.71       46.91     12.36 o 
   8   1   2      580.95      603.44     11.02 o 
   9   1   2      160.60      148.59     19.97 o 
  10   1   2       33.94       11.59     11.59 o 
  11   1   2        6.08        8.78     12.16 o 
 -12   2   2        0.08       16.68     16.68 o 
 -11   2   2       83.48       37.50     21.73 o 
 -10   2   2       90.72      130.64     20.28 o 
  -9   2   2      296.23      348.01     28.64 o 
  -8   2   2      423.69      458.30     28.17 o 
  -7   2   2       93.31       76.05     14.39 o 
  -6   2   2      121.19      120.33     14.89 o 
  -5   2   2      208.94      220.04     15.31 o 
  -4   2   2     1434.36     1371.15     30.50 o 
  -3   2   2       80.84       95.62      8.52 o 
  -2   2   2     4333.17     4308.33     41.80 o 
  -1   2   2     3297.12     3555.83     35.59 o 
   0   2   2     1372.54     1326.12     64.06 o 
   1   2   2       22.72       40.10      6.43 o 
   2   2   2      279.57      250.73     12.22 o 
   3   2   2      204.21      174.89      4.74 o 
   4   2   2      254.54      169.53      6.38 o 
   5   2   2      165.88      216.18     15.34 o 
   6   2   2       47.65        0.00      9.13 o 
   7   2   2        0.77       10.76     10.40 o 
   8   2   2        0.58       33.85      9.65 o 
   9   2   2        4.87        3.98     11.75 o 
  10   2   2       36.88       25.15     14.29 o 
  11   2   2        0.00        8.76      9.76 o 
 -12   3   2      237.58      190.65     22.86 o 
 -11   3   2      326.48      263.21     28.68 o 
 -10   3   2        0.02       15.51     15.71 o 
  -9   3   2      102.57       92.28     20.80 o 
  -8   3   2      136.06      140.10     19.78 o 
  -7   3   2      948.87      984.36     36.58 o 
  -6   3   2     1415.45     1396.30     39.55 o 
  -5   3   2      216.69      212.47     16.41 o 
  -4   3   2      448.81      426.78     18.74 o 
  -3   3   2       49.21       82.52      8.76 o 
  -2   3   2       10.85       10.01      5.90 o 
  -1   3   2    14441.81    13641.63     69.42 o 
   0   3   2     2704.37     2259.02   1347.57 o 
   1   3   2       74.28       70.66      7.94 o 
   2   3   2       16.92       18.34      5.82 o 
   3   3   2     4091.16     3591.54      5.57 o 
   4   3   2     1610.90     1578.06     34.26 o 
   5   3   2       55.92       52.41     10.83 o 
   6   3   2       13.32        1.97      9.98 o 
   7   3   2     1074.78     1092.93     39.06 o 
   8   3   2      514.22      495.98     11.75 o 
   9   3   2       14.24       53.96     13.25 o 
  10   3   2       40.29        1.34     12.33 o 
  11   3   2        5.06       12.44     12.44 o 
 -12   4   2       50.95       70.16     16.82 o 
 -11   4   2       97.47      131.89     21.35 o 
 -10   4   2       66.05       24.86     21.19 o 
  -9   4   2        9.20       24.70     14.70 o 
  -8   4   2       87.42       99.23     19.46 o 
  -7   4   2      165.87      204.95     20.43 o 
  -6   4   2       57.38       26.22     13.01 o 
  -5   4   2     1257.23     1223.53     34.40 o 
  -4   4   2      665.52      643.27     23.41 o 
  -3   4   2      187.19      195.80     12.02 o 
  -2   4   2     4104.85     3974.49     42.59 o 
  -1   4   2      320.94      322.29     12.72 o 
   0   4   2       41.82       16.89     16.36 o 
   1   4   2     1508.39     1306.46      6.37 o 
   2   4   2      114.63       72.01      5.97 o 
   3   4   2     1161.71     1167.92     27.79 o 
   4   4   2     2667.15     2414.90      8.53 o 
   5   4   2      689.24      665.83     26.12 o 
   6   4   2       36.95       47.30     11.03 o 
   7   4   2       64.36       60.10     14.66 o 
   8   4   2       20.23       14.89     12.96 o 
   9   4   2       69.74        6.61     13.87 o 
  10   4   2       27.52       51.12     13.30 o 
  11   4   2        5.46        3.81     11.32 o 
 -12   5   2        0.61        8.68     13.31 o 
 -11   5   2       12.38       22.10     14.63 o 
 -10   5   2        3.90       12.62     15.67 o 
  -9   5   2      268.15      292.24     26.81 o 
  -8   5   2        0.96       22.88     11.33 o 
  -7   5   2       11.94       10.42     13.13 o 
  -6   5   2      133.00      153.55     17.42 o 
  -5   5   2     1069.83     1122.31     33.42 o 
  -4   5   2      164.22      154.64     14.13 o 
  -3   5   2     1780.16     1836.14     34.50 o 
  -2   5   2        8.46       13.41      6.46 o 
  -1   5   2     1524.58     1487.87     26.79 o 
   0   5   2      139.45      138.57      7.05 o 
   1   5   2      233.59      171.17      5.95 o 
   2   5   2      238.00      260.43     14.41 o 
   3   5   2      429.15      470.09     20.25 o 
   4   5   2      205.32      231.67     15.58 o 
   5   5   2       21.37       33.97     11.73 o 
   6   5   2       17.50       39.72      9.62 o 
   7   5   2      184.30      184.98     20.75 o 
   8   5   2       78.18       82.58     15.57 o 
   9   5   2       17.19       53.94     13.16 o 
  10   5   2       11.46       10.84     11.72 o 
  11   5   2       66.33       62.80     12.48 o 
 -12   6   2       41.85       33.25     16.55 o 
 -11   6   2      118.27      115.18     21.60 o 
 -10   6   2      220.47      268.30     25.34 o 
  -9   6   2      120.58      114.14     21.58 o 
  -8   6   2      270.45      279.12     26.30 o 
  -7   6   2      254.97      304.42     23.50 o 
  -6   6   2      357.57      372.16     22.11 o 
  -5   6   2        7.43        7.89      9.86 o 
  -4   6   2     1098.85     1033.50     30.99 o 
  -3   6   2     1766.63     1788.24     36.04 o 
  -2   6   2     1021.75      915.55     24.21 o 
  -1   6   2     1605.62     1477.61     29.14 o 
   0   6   2       19.92       25.29      5.02 o 
   1   6   2        2.95        7.25      7.25 o 
   2   6   2     1131.88     1075.03      6.95 o 
   3   6   2      876.98      962.81     28.98 o 
   4   6   2       46.67       41.64     10.63 o 
   5   6   2       16.91        4.44     10.30 o 
   6   6   2      216.38      191.75     18.12 o 
   7   6   2      168.52      171.99     18.65 o 
   8   6   2      287.53      306.81     25.86 o 
   9   6   2       28.87        9.65     12.59 o 
  10   6   2       55.70       36.78     15.06 o 
  11   6   2        4.15        4.99     11.76 o 
 -12   7   2       39.70       22.85     15.54 o 
 -11   7   2       24.58        1.64     17.24 o 
 -10   7   2       62.49       52.97     19.02 o 
  -9   7   2       51.08       35.17     18.99 o 
  -8   7   2      573.69      623.07     34.97 o 
  -7   7   2      360.79      413.91     26.88 o 
  -6   7   2      593.40      627.27     30.55 o 
  -5   7   2      614.40      577.73     27.66 o 
  -4   7   2       55.53       71.70     13.09 o 
  -3   7   2     3580.08     3466.92     48.90 o 
  -2   7   2     1891.01     1773.07     34.79 o 
  -1   7   2       21.75       20.98      7.77 o 
   0   7   2      701.34      726.72     15.79 o 
   1   7   2       78.99       67.54      9.54 o 
   2   7   2      881.22      916.43     27.45 o 
   3   7   2     2352.74     2182.55      8.94 o 
   4   7   2     1224.93     1273.33     36.40 o 
   5   7   2      125.24      144.07     15.38 o 
   6   7   2      105.20      111.20     14.87 o 
   7   7   2      356.27      347.53     27.74 o 
   8   7   2      186.59      161.40     13.61 o 
   9   7   2       36.41       78.21     16.55 o 
  10   7   2        0.46       19.24     12.69 o 
  11   7   2        0.03        7.40     10.52 o 
 -12   8   2        8.14        2.82     13.06 o 
 -11   8   2      107.85       85.27     21.12 o 
 -10   8   2       17.49       14.66     15.03 o 
  -9   8   2       45.88       65.61     18.77 o 
  -8   8   2       84.24      110.73     17.97 o 
  -7   8   2      138.78      113.64     20.83 o 
  -6   8   2       58.37       60.21     14.95 o 
  -5   8   2      866.50      913.96     32.90 o 
  -4   8   2     1958.67     2024.94     46.61 o 
  -3   8   2      439.98      451.20     22.57 o 
  -2   8   2     2470.11     2485.23     41.24 o 
  -1   8   2      534.15      465.67     19.38 o 
   0   8   2     1135.24     1083.09     20.51 o 
   1   8   2     2004.68     2005.75     40.69 o 
   2   8   2      364.15      425.88     21.11 o 
   3   8   2       51.32       58.80     11.26 o 
   4   8   2       20.13       23.37     12.15 o 
   5   8   2      569.78      641.90     28.30 o 
   6   8   2       89.92      108.28     16.54 o 
   7   8   2       66.99       94.36     17.75 o 
   8   8   2       11.14       15.84     15.84 o 
   9   8   2       76.95        1.45     15.57 o 
  10   8   2       62.82       35.72     14.79 o 
  11   8   2       23.89       31.82     12.84 o 
 -11   9   2        1.40        3.10     17.05 o 
 -10   9   2        0.80       21.17     16.14 o 
  -9   9   2       16.16       15.97     17.34 o 
  -8   9   2       42.99       10.33     16.62 o 
  -7   9   2       15.23       31.00     15.40 o 
  -6   9   2      458.34      508.18     31.61 o 
  -5   9   2      755.33      798.05     34.42 o 
  -4   9   2      456.28      501.09     25.72 o 
  -3   9   2     1579.78     1628.61     40.60 o 
  -2   9   2     3607.97     3657.16     53.13 o 
  -1   9   2       17.98        3.52      9.49 o 
   0   9   2      139.16      162.92     10.78 o 
   1   9   2        2.61       10.00     10.00 o 
   2   9   2      125.20      164.41     15.76 o 
   3   9   2      766.57      764.10     10.16 o 
   4   9   2      393.20      406.11     23.39 o 
   5   9   2      347.31      356.52     24.93 o 
   6   9   2       16.73       19.56     12.86 o 
   7   9   2       33.91       32.01     18.19 o 
   8   9   2       12.48        2.78     16.80 o 
   9   9   2       65.02       57.53     18.81 o 
  10   9   2       83.38       13.71     14.79 o 
 -11  10   2        2.70        1.50     12.51 o 
 -10  10   2      158.55      206.82     23.74 o 
  -9  10   2       39.29        1.72     20.30 o 
  -8  10   2       29.47       10.64     17.26 o 
  -7  10   2      287.92      268.47     25.99 o 
  -6  10   2      153.40       26.11     26.11 o 
  -5  10   2        0.04       13.72     13.72 o 
  -4  10   2      317.91      334.42     22.83 o 
  -3  10   2       16.83        9.04     11.12 o 
  -2  10   2     2457.36     2508.23     50.42 o 
  -1  10   2     1996.95     1964.12     43.82 o 
   0  10   2       19.36        5.04      7.63 o 
   1  10   2      397.66      423.65     23.36 o 
   2  10   2      712.01      811.60     31.65 o 
   3  10   2       16.49       14.35     11.57 o 
   4  10   2        5.61       15.48     11.16 o 
   5  10   2      139.95      162.44     17.69 o 
   6  10   2      122.40      159.21     19.95 o 
   7  10   2      379.47      479.58     14.02 o 
   8  10   2      113.45       94.42     13.89 o 
   9  10   2        7.15        2.94     16.39 o 
  10  10   2        1.79        5.49     13.48 o 
 -11  11   2       27.36        6.09     16.01 o 
 -10  11   2        2.13        0.00     18.05 o 
  -9  11   2       32.06        3.36     20.41 o 
  -8  11   2      102.68      129.49     23.80 o 
  -7  11   2       17.70        4.49     17.94 o 
  -6  11   2      344.58      388.28     27.01 o 
  -5  11   2       51.01       44.79     14.94 o 
  -4  11   2      764.15      765.69     34.62 o 
  -3  11   2      390.37      419.66     25.85 o 
  -2  11   2      113.22      111.00     16.51 o 
  -1  11   2        0.50       11.97     11.97 o 
   0  11   2      466.17      505.28     18.43 o 
   1  11   2     1851.49     1986.38     50.53 o 
   2  11   2      203.08      225.12     20.58 o 
   3  11   2       20.91       23.52     12.16 o 
   4  11   2       40.77       47.83     15.35 o 
   5  11   2       41.50       29.41     14.02 o 
   6  11   2        3.09        5.48     13.25 o 
   7  11   2        1.01       11.60     12.14 o 
   8  11   2        6.12        7.43     14.68 o 
   9  11   2       30.83        4.35     15.31 o 
  10  11   2        2.12        0.00     11.36 o 
 -11  12   2       34.01        5.87     16.65 o 
 -10  12   2      116.25       60.26     21.17 o 
  -9  12   2       82.71       41.68     21.65 o 
  -8  12   2      514.76      446.91     33.55 o 
  -7  12   2       49.79       17.03     17.03 o 
  -6  12   2      216.51      205.49     22.55 o 
  -5  12   2       42.93       42.88     16.11 o 
  -4  12   2       91.84       78.49     17.35 o 
  -3  12   2      124.91      113.35     16.69 o 
  -2  12   2       38.60       49.55     11.84 o 
  -1  12   2      132.44       96.93     16.58 o 
   0  12   2        0.89        4.77     13.15 o 
   1  12   2      843.49      744.66     11.68 o 
   2  12   2      419.07      388.59     25.25 o 
   3  12   2       19.04       20.75     13.97 o 
   4  12   2      118.19      116.26     15.92 o 
   5  12   2       78.64      129.56     17.84 o 
   6  12   2      106.44       78.98     20.03 o 
   7  12   2        6.32        3.04     15.76 o 
   8  12   2       63.68        1.48     16.13 o 
   9  12   2       22.07       37.76     13.98 o 
 -10  13   2       49.30       48.06     18.83 o 
  -9  13   2        1.90        8.42     17.02 o 
  -8  13   2       31.88       45.02     21.75 o 
  -7  13   2       16.49        0.00     17.06 o 
  -6  13   2      293.72      281.97     29.21 o 
  -5  13   2      521.75      625.19     36.18 o 
  -4  13   2       14.00       17.69     15.54 o 
  -3  13   2       95.57      106.50     16.84 o 
  -2  13   2      263.62      286.32     22.77 o 
  -1  13   2      436.30      396.47     26.42 o 
   0  13   2       82.78       81.65     11.21 o 
   1  13   2      270.18      230.49     11.71 o 
   2  13   2       18.60       24.10     14.66 o 
   3  13   2      187.03      241.99     22.16 o 
   4  13   2      297.47      258.43     27.12 o 
   5  13   2      223.11      242.32     24.47 o 
   6  13   2       53.93       37.41     14.77 o 
   7  13   2      232.34      257.25     27.34 o 
   8  13   2        7.53       15.24     14.76 o 
   9  13   2       79.13      105.76     18.69 o 
 -10  14   2       23.00       15.58     16.87 o 
  -9  14   2        4.59        8.37     15.23 o 
  -8  14   2       11.26        1.66     17.75 o 
  -7  14   2       55.30       49.95     19.15 o 
  -6  14   2      161.78      196.24     24.15 o 
  -5  14   2      152.56      122.63     14.07 o 
  -4  14   2        0.86        1.53     15.04 o 
  -3  14   2        5.27       27.94     12.89 o 
  -2  14   2      110.50      105.10     20.60 o 
  -1  14   2      697.31      810.15     38.28 o 
   0  14   2      287.67      248.48    163.53 o 
   1  14   2      133.25      134.87     21.24 o 
   2  14   2       11.47        9.71     14.78 o 
   3  14   2       56.99       88.01     15.98 o 
   4  14   2        5.47       14.72     15.93 o 
   5  14   2      132.76      164.78     22.65 o 
   6  14   2      129.61       15.40     16.68 o 
   7  14   2        0.21       18.64     13.73 o 
   8  14   2        0.19       13.59     17.52 o 
   9  14   2        0.06        8.26     10.68 o 
  -9  15   2       48.64       63.90     15.27 o 
  -8  15   2       46.46       49.51     18.63 o 
  -7  15   2       18.66       10.20     19.62 o 
  -6  15   2        4.64        6.73     18.14 o 
  -5  15   2       44.28       60.91     20.66 o 
  -4  15   2        0.64        9.69     18.50 o 
  -3  15   2        3.47        7.83     14.09 o 
  -2  15   2        0.28       15.74     15.74 o 
  -1  15   2       99.75      100.88     18.66 o 
   0  15   2      420.62      439.88     37.14 o 
   1  15   2       85.34        7.29     15.02 o 
   2  15   2       25.67       10.36     15.44 o 
   3  15   2       42.21       61.90     16.51 o 
   4  15   2      198.83      238.98     28.06 o 
   5  15   2      361.87      413.74     30.87 o 
   6  15   2        9.48       12.58     17.37 o 
   7  15   2        0.10        0.00     15.19 o 
   8  15   2       18.14        0.00     14.41 o 
  -9  16   2       18.41       20.66     13.53 o 
  -8  16   2      186.77      211.37     26.50 o 
  -7  16   2      104.83      124.84     21.30 o 
  -6  16   2        3.38       31.26     15.34 o 
  -5  16   2       39.49       36.43     16.22 o 
  -4  16   2       30.58        6.81     18.92 o 
  -3  16   2       46.90       50.73     21.06 o 
  -2  16   2       25.01       14.51     20.09 o 
  -1  16   2        4.99        4.86     16.11 o 
   0  16   2       55.76       80.72     15.54 o 
   1  16   2      652.21      798.67     41.89 o 
   2  16   2      264.54      285.13     28.14 o 
   3  16   2        0.55       14.21     17.26 o 
   4  16   2       38.01       36.90     18.25 o 
   5  16   2        2.19        1.64     17.01 o 
   6  16   2       44.17       36.50     17.75 o 
   7  16   2       50.85       65.75     19.54 o 
   8  16   2       27.09        5.70     14.52 o 
  -8  17   2        1.50        9.82     16.66 o 
  -7  17   2       23.65       19.12     18.43 o 
  -6  17   2        0.20       24.91     16.48 o 
  -5  17   2        2.11        9.03     18.68 o 
  -4  17   2       65.38       73.81     23.81 o 
  -3  17   2        0.88        7.20     19.79 o 
  -2  17   2       60.67       94.29     21.69 o 
  -1  17   2       68.46       15.32     17.10 o 
   0  17   2       16.94        7.34     13.25 o 
   1  17   2       81.62       36.61     15.11 o 
   2  17   2       26.60       38.15     17.12 o 
   3  17   2      137.49      166.59     26.08 o 
   4  17   2      153.03      162.30     22.62 o 
   5  17   2       12.87        1.56     16.88 o 
   6  17   2       61.81        4.75     15.05 o 
   7  17   2       74.23       90.06     19.21 o 
  -7  18   2        0.12        8.47     16.78 o 
  -6  18   2       10.03        1.82     17.93 o 
  -5  18   2        3.66        5.50     17.10 o 
  -4  18   2      141.62      198.90     26.38 o 
  -3  18   2      412.04      504.83     38.36 o 
  -2  18   2       75.12       52.64     24.97 o 
  -1  18   2       42.69       47.41     23.37 o 
   0  18   2      162.07      105.02     78.99 o 
   1  18   2      112.34       19.57     19.57 o 
   2  18   2      137.07      118.47     24.77 o 
   3  18   2        0.16        8.34     18.01 o 
   4  18   2       85.72       99.06     21.80 o 
   5  18   2       57.27      102.32     17.73 o 
   6  18   2      185.79      213.98     24.57 o 
  -7  19   2        1.67        8.10     17.38 o 
  -6  19   2        6.86       39.96     18.39 o 
  -5  19   2      108.54      100.01     23.58 o 
  -4  19   2      108.72      121.76     26.77 o 
  -3  19   2       54.40       49.79     25.73 o 
  -2  19   2       46.74       42.56     23.55 o 
  -1  19   2        7.53        3.91     18.46 o 
   0  19   2        7.51        6.52     15.18 o 
   1  19   2        0.11        7.21     16.23 o 
   2  19   2       59.91       17.14     17.14 o 
   3  19   2        2.47       13.57     18.40 o 
   4  19   2      138.68      101.01     20.11 o 
   5  19   2       39.88       52.65     16.37 o 
   6  19   2        9.23       15.74     13.53 o 
  -6  20   2       11.40       18.14     17.10 o 
  -5  20   2        4.12       12.27     18.15 o 
  -4  20   2        9.04       27.67     17.23 o 
  -3  20   2       20.56       28.45     19.49 o 
  -2  20   2        3.78       63.76     15.98 o 
  -1  20   2       50.29       79.31     21.72 o 
   0  20   2        0.05       14.42     13.11 o 
   1  20   2        6.55       12.67     17.02 o 
   2  20   2        0.12       22.58     17.07 o 
   3  20   2        3.17       24.88     13.18 o 
   4  20   2       21.94        7.93     18.56 o 
   5  20   2       15.50       10.21     15.23 o 
  -5  21   2        7.90       11.58     15.60 o 
  -4  21   2        0.72        3.45     19.04 o 
  -3  21   2        8.24       10.93     20.45 o 
  -2  21   2       58.14       61.92     23.59 o 
  -1  21   2        0.01       30.18     15.18 o 
   0  21   2       53.33       61.84     14.33 o 
   1  21   2        0.18        8.89     16.73 o 
   2  21   2        5.19       10.05     16.53 o 
   3  21   2       25.63       22.21     16.58 o 
  -3  22   2      156.37      148.06     23.41 o 
  -2  22   2       86.50       84.36     21.90 o 
  -1  22   2        0.69        1.83     16.74 o 
   0  22   2       37.92       44.02     15.11 o 
   1  22   2       71.87      105.03     19.63 o 
   2  22   2       21.58       15.90     17.19 o 
 -12   1   3        0.75        1.67     15.01 o 
 -11   1   3        1.46        3.48     17.60 o 
 -10   1   3       23.81       79.14     19.26 o 
  -9   1   3       19.76       35.17     15.76 o 
  -8   1   3        5.31       15.69     15.69 o 
  -7   1   3      374.48      357.51     24.67 o 
  -6   1   3      116.33      111.86     14.65 o 
  -5   1   3     1816.58     1777.79     41.50 o 
  -4   1   3      162.36      133.00     12.73 o 
  -3   1   3      252.48      215.62     13.43 o 
  -2   1   3        0.08        1.96      6.58 o 
  -1   1   3      972.03      988.49     23.35 o 
   0   1   3       50.10       27.33      4.10 o 
   1   1   3      324.33      321.92     15.71 o 
   2   1   3      112.13      112.24     11.11 o 
   3   1   3       39.18       47.04      9.40 o 
   4   1   3      237.83      204.69      9.17 o 
   5   1   3       93.04       86.49     13.57 o 
   6   1   3       18.79        2.16     10.43 o 
   7   1   3        1.98        9.30     11.22 o 
   8   1   3        0.69       43.93     16.15 o 
   9   1   3      104.87      102.54     12.60 o 
  10   1   3       18.59       38.78     10.74 o 
  11   1   3       15.03        6.70     11.93 o 
 -12   2   3        3.17        6.77     16.34 o 
 -11   2   3      248.81      255.57     28.29 o 
 -10   2   3      832.95      874.06     45.81 o 
  -9   2   3      550.87      641.76     35.04 o 
  -8   2   3      140.47      157.53     20.07 o 
  -7   2   3       37.84       34.70     13.03 o 
  -6   2   3     2157.67     2149.74     50.94 o 
  -5   2   3     2516.21     2323.67     46.88 o 
  -4   2   3       55.40       27.26      8.40 o 
  -3   2   3      130.66      114.78     11.31 o 
  -2   2   3     5429.96     5455.03     54.01 o 
  -1   2   3     4971.41     4402.19     46.16 o 
   0   2   3     3420.56     3183.80    191.95 o 
   1   2   3     2477.07     2474.23     39.09 o 
   2   2   3      512.86      588.99     20.59 o 
   3   2   3      318.78      298.41     17.43 o 
   4   2   3     1778.24     1606.20     39.59 o 
   5   2   3     1863.46     1962.08      8.85 o 
   6   2   3     1078.14     1154.46     38.43 o 
   7   2   3      205.54      171.44     17.83 o 
   8   2   3      558.74      696.92     12.07 o 
   9   2   3       90.87      101.85     20.31 o 
  10   2   3       84.82        6.31     11.97 o 
  11   2   3       59.13       56.25     12.76 o 
 -12   3   3        0.02        5.05     13.20 o 
 -11   3   3       22.54       38.65     21.43 o 
 -10   3   3        2.28        5.23     18.40 o 
  -9   3   3       41.52       43.86     17.59 o 
  -8   3   3      121.80      117.77     22.60 o 
  -7   3   3       16.81        9.55     14.43 o 
  -6   3   3       40.77       25.15     14.12 o 
  -5   3   3        0.96       10.60     10.60 o 
  -4   3   3      665.26      601.71     23.88 o 
  -3   3   3       39.69       35.29      8.69 o 
  -2   3   3      324.78      360.72     16.27 o 
  -1   3   3     2251.10     2294.36     35.49 o 
   0   3   3        0.93        0.99      4.40 o 
   1   3   3        7.23        9.97      7.38 o 
   2   3   3      415.32      343.76      7.52 o 
   3   3   3      110.12      120.71     12.08 o 
   4   3   3        0.96        8.19      8.19 o 
   5   3   3        1.16       12.26      8.65 o 
   6   3   3        7.53        3.25     10.12 o 
   7   3   3        1.30        6.02     11.51 o 
   8   3   3       72.68       13.13     13.13 o 
   9   3   3        5.11        7.97     12.09 o 
  10   3   3        0.24        7.63     12.08 o 
  11   3   3        6.54       21.41      9.25 o 
 -12   4   3        6.61        9.92     16.81 o 
 -11   4   3       72.41       81.00     19.16 o 
 -10   4   3       20.02       15.45     20.04 o 
  -9   4   3        3.75        9.59     14.16 o 
  -8   4   3        1.95        4.38     12.70 o 
  -7   4   3      348.83      344.14     24.88 o 
  -6   4   3      611.36      630.46     30.04 o 
  -5   4   3     1771.81     1739.38     43.02 o 
  -4   4   3     2078.55     2106.57     43.55 o 
  -3   4   3      523.65      495.52     20.90 o 
  -2   4   3       21.95       25.40      7.35 o 
  -1   4   3     3415.70     3308.84     41.47 o 
   0   4   3       21.86       14.84      4.78 o 
   1   4   3     2288.95     1815.76      6.81 o 
   2   4   3      860.00      895.06     27.70 o 
   3   4   3     1523.65     1462.16      7.63 o 
   4   4   3      529.75      598.28     26.44 o 
   5   4   3      379.76      440.87     10.31 o 
   6   4   3       57.08       13.22      9.78 o 
   7   4   3        6.32        1.24     12.60 o 
   8   4   3        0.92        2.70     12.98 o 
   9   4   3       10.14       16.07     13.46 o 
  10   4   3       33.17        5.10     10.20 o 
  11   4   3       33.27       12.33      7.70 o 
 -12   5   3        4.09       17.81     17.81 o 
 -11   5   3       65.77       44.21     20.42 o 
 -10   5   3        8.07        1.66     18.09 o 
  -9   5   3       93.42      112.87     21.39 o 
  -8   5   3        6.59        7.27     13.45 o 
  -7   5   3        0.80       24.27     12.13 o 
  -6   5   3        8.73        1.05     12.16 o 
  -5   5   3       51.42       40.89     14.70 o 
  -4   5   3      361.61      366.44     20.46 o 
  -3   5   3       66.23       64.93      9.57 o 
  -2   5   3     1477.32     1360.08     31.52 o 
  -1   5   3     1240.12     1179.43     27.90 o 
   0   5   3      820.27      659.30    409.33 o 
   1   5   3      315.96      310.99     16.81 o 
   2   5   3       94.59       89.22      8.56 o 
   3   5   3      831.57     1044.85     31.65 o 
   4   5   3       94.40      109.55     13.19 o 
   5   5   3       66.22       11.15      9.51 o 
   6   5   3        4.80       17.12     12.92 o 
   7   5   3      100.09       86.03     11.04 o 
   8   5   3        0.01        9.44     14.17 o 
   9   5   3        0.41        1.37     11.14 o 
  10   5   3        2.51       13.61     13.61 o 
  11   5   3        0.02       10.10      7.98 o 
 -12   6   3       42.72       32.40     19.08 o 
 -11   6   3        6.10        0.00     17.30 o 
 -10   6   3      103.73      129.24     20.81 o 
  -9   6   3      103.22       97.03     21.16 o 
  -8   6   3      118.28      134.59     19.92 o 
  -7   6   3        8.21       25.12     13.54 o 
  -6   6   3       40.75       61.80     11.21 o 
  -5   6   3      782.63      749.76     31.67 o 
  -4   6   3      625.72      717.73     28.45 o 
  -3   6   3     2344.31     2398.89     44.79 o 
  -2   6   3      261.82      258.31     16.09 o 
  -1   6   3     5354.04     5701.65      8.70 o 
   0   6   3      887.45      687.22    458.67 o 
   1   6   3      493.06      533.44      9.30 o 
   2   6   3      208.50      166.26      9.26 o 
   3   6   3      171.28      126.08      9.35 o 
   4   6   3       30.20        1.88      9.75 o 
   5   6   3       70.76       63.86     13.55 o 
   6   6   3       42.21        8.26     12.68 o 
   7   6   3        0.42        2.68     13.40 o 
   8   6   3        3.86        8.26     14.15 o 
   9   6   3       31.60        1.36     13.33 o 
  10   6   3       76.09       75.05     15.08 o 
 -12   7   3       18.63        9.43     14.53 o 
 -11   7   3       89.77       80.97     23.52 o 
 -10   7   3      320.27      382.50     31.52 o 
  -9   7   3        0.12       27.32     14.97 o 
  -8   7   3       94.38       74.86     19.93 o 
  -7   7   3      550.49      563.84     32.92 o 
  -6   7   3       75.18       91.14     16.82 o 
  -5   7   3        6.67       20.61     12.24 o 
  -4   7   3      149.51      135.24     17.25 o 
  -3   7   3      173.80      166.62     16.97 o 
  -2   7   3       26.54       34.92      9.11 o 
  -1   7   3      818.26      749.06     25.32 o 
   0   7   3      471.54      487.06     14.33 o 
   1   7   3     2612.18     2354.52      9.21 o 
   2   7   3      418.60      526.75     24.44 o 
   3   7   3       71.13      108.19     14.42 o 
   4   7   3       82.51      107.76     15.92 o 
   5   7   3       41.02        9.07     10.58 o 
   6   7   3       20.67        2.41     12.62 o 
   7   7   3      168.54      217.83     21.71 o 
   8   7   3      225.66      169.42     14.28 o 
   9   7   3        7.60       25.07     14.86 o 
  10   7   3        3.50        3.89     12.03 o 
 -11   8   3       16.78       45.33     17.20 o 
 -10   8   3       80.76      108.05     22.93 o 
  -9   8   3        0.73       17.17     17.17 o 
  -8   8   3       40.59       46.54     19.64 o 
  -7   8   3       14.53        7.24     16.03 o 
  -6   8   3      473.92      533.35     30.56 o 
  -5   8   3      496.59      554.67     27.86 o 
  -4   8   3      916.77      943.54     33.62 o 
  -3   8   3        1.85        0.73      7.88 o 
  -2   8   3       18.87       27.75      9.08 o 
  -1   8   3      182.21      147.86     13.42 o 
   0   8   3      328.08      272.43     12.41 o 
   1   8   3      530.85      557.03     26.12 o 
   2   8   3      360.70      371.44     23.79 o 
   3   8   3      371.53      289.76      8.15 o 
   4   8   3     1248.40     1242.17     10.38 o 
   5   8   3     1654.07     1743.93     50.18 o 
   6   8   3      744.80      907.77     38.83 o 
   7   8   3       73.61        8.27     15.11 o 
   8   8   3       18.68       31.42     13.87 o 
   9   8   3      134.80      137.86     20.27 o 
  10   8   3      200.90      170.72     11.97 o 
 -11   9   3      127.92       92.49     22.62 o 
 -10   9   3        4.27       10.86     18.82 o 
  -9   9   3       21.77       28.28     17.10 o 
  -8   9   3      168.70      200.15     24.06 o 
  -7   9   3       42.88       30.00     16.64 o 
  -6   9   3       77.22       66.32     19.04 o 
  -5   9   3        9.49        0.00     12.13 o 
  -4   9   3      237.20      245.04     20.54 o 
  -3   9   3       27.69       11.69     10.76 o 
  -2   9   3      261.99      267.63     18.38 o 
  -1   9   3      454.92      396.71     22.18 o 
   0   9   3        8.34        9.90      9.20 o 
   1   9   3      397.12      460.23      9.31 o 
   2   9   3       65.70       14.26     10.25 o 
   3   9   3       43.43       86.70     12.74 o 
   4   9   3       60.16       69.61     16.15 o 
   5   9   3       14.25       19.12     11.91 o 
   6   9   3        1.72        2.65     13.42 o 
   7   9   3        0.12        4.32     13.31 o 
   8   9   3        5.99       11.75     14.23 o 
   9   9   3       40.57       43.90     15.65 o 
  10   9   3        5.75        3.77     13.79 o 
 -11  10   3       39.17       41.16     13.98 o 
 -10  10   3        3.21       10.67     20.22 o 
  -9  10   3        1.04        1.86     19.59 o 
  -8  10   3        5.14        5.18     15.75 o 
  -7  10   3       40.84       42.00     15.89 o 
  -6  10   3       53.05       53.03     17.96 o 
  -5  10   3       29.89       19.82     14.45 o 
  -4  10   3       23.23       13.23     11.46 o 
  -3  10   3       13.01       14.73     11.91 o 
  -2  10   3      140.78      132.73     15.77 o 
  -1  10   3       55.65       78.25     12.65 o 
   0  10   3        3.49        4.73      6.95 o 
   1  10   3      344.75      343.80     23.12 o 
   2  10   3      132.01      159.06     18.13 o 
   3  10   3      106.59      157.12     17.41 o 
   4  10   3       39.74        3.84     16.57 o 
   5  10   3        1.00        3.94     13.79 o 
   6  10   3       79.74       10.06     15.18 o 
   7  10   3       11.12       17.35     17.35 o 
   8  10   3        0.71        1.47     13.69 o 
   9  10   3       27.19        5.62     13.08 o 
 -11  11   3        6.05       28.48     15.98 o 
 -10  11   3      154.43      143.53     24.67 o 
  -9  11   3        5.23       25.21     16.21 o 
  -8  11   3      337.44      314.43     31.98 o 
  -7  11   3      356.82      368.01     31.24 o 
  -6  11   3      127.71      159.79     20.91 o 
  -5  11   3      114.03       70.96     22.00 o 
  -4  11   3       69.94       40.20     15.20 o 
  -3  11   3        9.14       11.97     11.78 o 
  -2  11   3     1102.64     1089.07     37.39 o 
  -1  11   3      365.32      422.71     24.42 o 
   0  11   3       95.97      120.15     11.48 o 
   1  11   3       11.78       12.68     12.68 o 
   2  11   3      477.74      470.33     28.23 o 
   3  11   3      204.55      194.23     21.51 o 
   4  11   3       66.98       91.71     18.55 o 
   5  11   3       16.17       17.22     17.22 o 
   6  11   3        0.16        1.52     13.63 o 
   7  11   3      123.11      155.11     23.32 o 
   8  11   3       32.59       19.70     19.70 o 
   9  11   3        4.22        5.68     13.25 o 
 -10  12   3       10.16       34.24     15.87 o 
  -9  12   3        2.93        5.40     17.33 o 
  -8  12   3        4.58       17.76     16.53 o 
  -7  12   3        4.17       23.37     14.88 o 
  -6  12   3      219.32      210.97     27.40 o 
  -5  12   3     1071.51     1036.27     44.21 o 
  -4  12   3      403.08      408.07     28.39 o 
  -3  12   3       24.07       10.67     12.45 o 
  -2  12   3       19.73       40.46     13.03 o 
  -1  12   3      109.67      124.76     18.74 o 
   0  12   3      240.93      236.57     16.48 o 
   1  12   3      463.06      499.56     29.05 o 
   2  12   3       32.11       33.29     15.60 o 
   3  12   3       17.11        9.56     16.42 o 
   4  12   3      145.43      144.34     22.66 o 
   5  12   3      795.42      792.19     15.97 o 
   6  12   3       55.52       53.89     21.89 o 
   7  12   3        4.21       15.73     15.73 o 
   8  12   3        6.50       21.01     13.49 o 
   9  12   3       30.32       64.71     16.53 o 
 -10  13   3       27.85        6.71     18.56 o 
  -9  13   3       29.75       50.10     16.88 o 
  -8  13   3      106.57      139.91     22.82 o 
  -7  13   3       64.34       70.72     20.65 o 
  -6  13   3       62.50       33.97     20.68 o 
  -5  13   3        5.76        2.93     16.95 o 
  -4  13   3      228.06      302.76     27.74 o 
  -3  13   3       54.62       55.72     15.94 o 
  -2  13   3       81.01      101.98     19.00 o 
  -1  13   3      595.62      558.29     32.51 o 
   0  13   3        0.01       10.14     10.15 o 
   1  13   3      717.45      835.02     37.92 o 
   2  13   3      239.10      277.07     26.77 o 
   3  13   3      364.30      425.95     30.96 o 
   4  13   3       60.98       81.19     20.50 o 
   5  13   3        0.06        9.36     16.17 o 
   6  13   3       34.36       18.87     15.39 o 
   7  13   3      195.77      222.37     27.26 o 
   8  13   3       24.10       23.81     14.46 o 
 -10  14   3       16.64       52.59     16.28 o 
  -9  14   3        4.98       20.95     17.17 o 
  -8  14   3       12.90        1.73     17.51 o 
  -7  14   3       53.80       30.13     21.17 o 
  -6  14   3        0.27       11.89     15.43 o 
  -5  14   3      385.03      361.60     33.28 o 
  -4  14   3      449.20      482.67     34.89 o 
  -3  14   3       40.03       29.61     17.48 o 
  -2  14   3      522.76      572.37     33.14 o 
  -1  14   3      174.00      184.00     24.00 o 
   0  14   3      752.05      789.05     46.57 o 
   1  14   3      108.23      102.34     20.27 o 
   2  14   3       27.41       39.70     16.30 o 
   3  14   3        0.04       17.52     17.52 o 
   4  14   3      138.53      141.22     22.81 o 
   5  14   3        0.55        4.76     14.86 o 
   6  14   3       50.28       27.29     17.90 o 
   7  14   3        0.23        0.00     17.07 o 
   8  14   3       15.72        5.89     13.69 o 
  -9  15   3        0.42       16.90     16.43 o 
  -8  15   3       10.91       46.82     17.20 o 
  -7  15   3        0.01       10.84     14.58 o 
  -6  15   3       13.53        0.00     17.21 o 
  -5  15   3        9.65        9.99     17.48 o 
  -4  15   3      266.28      293.44     28.39 o 
  -3  15   3      378.13      483.46     33.10 o 
  -2  15   3       32.76       38.66     18.28 o 
  -1  15   3      422.91      375.66     31.23 o 
   0  15   3      187.56      199.56     25.89 o 
   1  15   3        3.32       16.72     16.72 o 
   2  15   3       55.31       42.07     20.31 o 
   3  15   3        0.93        9.53     15.61 o 
   4  15   3       17.29       14.63     14.05 o 
   5  15   3      136.28      136.88     23.18 o 
   6  15   3       72.38        6.42     16.91 o 
   7  15   3       66.04       36.85     16.78 o 
   8  15   3        6.80       23.64     12.20 o 
  -9  16   3        0.01        1.60     14.73 o 
  -8  16   3        7.22        3.59     16.91 o 
  -7  16   3        8.78        0.00     18.31 o 
  -6  16   3       84.66       93.69     19.53 o 
  -5  16   3        0.04       19.30     20.73 o 
  -4  16   3       30.04       28.70     17.47 o 
  -3  16   3       16.10        4.80     19.01 o 
  -2  16   3       78.42      118.60     20.08 o 
  -1  16   3        0.80        1.67     17.36 o 
   0  16   3       76.38       98.86     20.97 o 
   1  16   3      217.89      233.75     24.65 o 
   2  16   3        0.09       17.90     15.47 o 
   3  16   3       20.83       42.80     15.78 o 
   4  16   3       17.15        8.27     19.36 o 
   5  16   3        1.26       11.38     15.59 o 
   6  16   3       27.70        3.17     14.92 o 
   7  16   3        0.21        2.90     14.34 o 
  -8  17   3      138.26       91.66     23.23 o 
  -7  17   3      147.14      158.96     24.95 o 
  -6  17   3        1.42       23.77     17.44 o 
  -5  17   3        0.35        3.60     22.42 o 
  -4  17   3        4.69       15.98     19.67 o 
  -3  17   3      145.42      135.36     25.50 o 
  -2  17   3      168.64      192.42     26.63 o 
  -1  17   3       10.63       16.82     14.73 o 
   0  17   3        0.00        4.95     23.48 o 
   1  17   3       49.91       65.70     23.12 o 
   2  17   3      209.03      165.46     15.20 o 
   3  17   3      335.14      333.09     30.30 o 
   4  17   3       43.20       46.54     20.15 o 
   5  17   3       15.14       25.91     16.56 o 
   6  17   3       31.30       27.60     13.58 o 
  -7  18   3        0.88        5.26     16.95 o 
  -6  18   3       14.94       12.87     20.13 o 
  -5  18   3       49.92       55.35     22.68 o 
  -4  18   3       26.24       16.52     21.29 o 
  -3  18   3       26.86       10.94     21.28 o 
  -2  18   3      143.93       87.25     27.31 o 
  -1  18   3       28.20       12.39     17.25 o 
   0  18   3       51.72       15.99     20.04 o 
   1  18   3       31.00       13.89     16.63 o 
   2  18   3        4.34        5.09     19.44 o 
   3  18   3        5.96       13.60     15.93 o 
   4  18   3      101.78      105.09     18.79 o 
   5  18   3       31.13       14.15     17.75 o 
   6  18   3        0.21        2.88     14.04 o 
  -6  19   3        0.34       17.79     17.79 o 
  -5  19   3        3.49        3.62     18.82 o 
  -4  19   3      112.89      122.51     26.55 o 
  -3  19   3      329.74      280.83     34.23 o 
  -2  19   3       44.21       43.94     22.75 o 
  -1  19   3       11.03        1.75     18.73 o 
   0  19   3        1.08        6.33     21.46 o 
   1  19   3        2.04        3.53     16.89 o 
   2  19   3       58.60       54.88     20.19 o 
   3  19   3       75.36       63.01     18.73 o 
   4  19   3        7.96        9.56     16.99 o 
   5  19   3       50.23       41.35     17.65 o 
  -5  20   3       42.09       16.13     20.29 o 
  -4  20   3       27.86       18.36     22.77 o 
  -3  20   3        1.36       12.95     22.99 o 
  -2  20   3       54.13       27.51     26.78 o 
  -1  20   3        0.10       19.45     19.45 o 
   0  20   3       32.04       15.36     21.43 o 
   1  20   3        2.67       17.39     17.39 o 
   2  20   3        0.02       15.10     15.59 o 
   3  20   3        7.71       44.55     13.95 o 
   4  20   3        0.33       14.69     14.69 o 
  -4  21   3       37.40       12.28     16.75 o 
  -3  21   3      100.45       73.24     26.13 o 
  -2  21   3       76.77       85.78     20.98 o 
  -1  21   3       66.40       93.42     20.67 o 
   0  21   3        0.00       12.98     11.46 o 
   1  21   3       74.05       66.61     18.05 o 
   2  21   3       16.12       30.01     15.07 o 
 -12   0   4       60.20        7.37     23.15 o 
 -11   0   4       47.31       45.77     22.38 o 
 -10   0   4       11.89       26.00     17.20 o 
  -9   0   4        0.07       13.64     17.97 o 
  -8   0   4       17.77       22.67     15.87 o 
  -7   0   4      279.49      249.41     25.14 o 
  -6   0   4        4.55        5.71     11.84 o 
  -5   0   4      713.50      714.53     29.56 o 
  -4   0   4      236.54      246.22     17.56 o 
  -3   0   4       37.44       40.97      8.74 o 
  -2   0   4     1251.16     1375.67     32.92 o 
  -1   0   4      643.68      733.98     24.61 o 
   0   0   4        1.76        9.21      9.63 o 
   1   0   4     2076.21     2040.88     42.68 o 
   2   0   4      411.49      402.91     21.39 o 
   3   0   4      136.46      157.72     14.76 o 
   4   0   4       16.43       15.05      9.14 o 
   5   0   4      129.19      140.43     15.85 o 
   6   0   4     1053.52      996.26     40.98 o 
   7   0   4       84.45       15.25     11.52 o 
   8   0   4        7.27        0.00     11.43 o 
   9   0   4        5.73        6.33     10.63 o 
  10   0   4       47.44       38.86     11.09 o 
 -12   1   4       28.70       32.79     19.53 o 
 -11   1   4       15.81       13.38     18.25 o 
 -10   1   4      102.35      107.37     23.33 o 
  -9   1   4      228.54      225.18     27.95 o 
  -8   1   4      683.47      708.21     39.18 o 
  -7   1   4      486.25      461.31     30.39 o 
  -6   1   4       22.31       17.94     13.09 o 
  -5   1   4       41.25       55.46     11.45 o 
  -4   1   4      117.81      107.33     14.38 o 
  -3   1   4      374.58      292.92     16.69 o 
  -2   1   4       44.02       42.18     10.18 o 
  -1   1   4      582.98      597.10     22.20 o 
   0   1   4       57.39       49.11      6.37 o 
   1   1   4        6.17       10.40      9.27 o 
   2   1   4     1853.55     2061.36     44.57 o 
   3   1   4      130.67      135.05     14.59 o 
   4   1   4        0.01        9.33      9.33 o 
   5   1   4      196.58      207.11     20.15 o 
   6   1   4      465.05      433.28     12.78 o 
   7   1   4       24.09       14.13     12.23 o 
   8   1   4        4.28        1.26     11.31 o 
   9   1   4        3.76        1.23     11.33 o 
  10   1   4       16.69       13.87     11.65 o 
 -12   2   4        6.41       16.41     16.93 o 
 -11   2   4        0.29        3.83     16.35 o 
 -10   2   4        0.41       16.69     18.45 o 
  -9   2   4       46.82       82.53     20.24 o 
  -8   2   4      111.23       93.53     22.25 o 
  -7   2   4       17.87       46.65     13.49 o 
  -6   2   4       50.15       70.68     14.64 o 
  -5   2   4        3.54        6.89      8.71 o 
  -4   2   4       10.50        9.34     10.50 o 
  -3   2   4      328.88      289.96     17.65 o 
  -2   2   4     1269.89     1263.08     32.47 o 
  -1   2   4      882.95      913.75     26.56 o 
   0   2   4        3.34       10.39      4.86 o 
   1   2   4      763.08      721.85     26.52 o 
   2   2   4      225.39      252.21     18.38 o 
   3   2   4       37.40       17.24     12.11 o 
   4   2   4        3.52        4.17      9.10 o 
   5   2   4      245.08      193.98      9.05 o 
   6   2   4       23.99       18.56     13.78 o 
   7   2   4       68.04       13.40     13.40 o 
   8   2   4        0.39        0.00     12.22 o 
   9   2   4        5.31        7.71     11.43 o 
  10   2   4        1.38       11.49     11.49 o 
 -12   3   4       46.21       46.87     18.92 o 
 -11   3   4        2.64       15.21     18.83 o 
 -10   3   4      235.43      276.58     30.87 o 
  -9   3   4       56.51       46.87     23.20 o 
  -8   3   4      163.17      191.37     23.24 o 
  -7   3   4      796.30      887.71     38.94 o 
  -6   3   4       45.53       59.74     13.92 o 
  -5   3   4      590.97      608.75     27.49 o 
  -4   3   4     2408.76     2293.54     49.20 o 
  -3   3   4     4432.59     4340.93     59.99 o 
  -2   3   4       80.16      108.43     12.46 o 
  -1   3   4      206.25      203.90     14.84 o 
   0   3   4        1.62       13.24      5.25 o 
   1   3   4     2217.02     2148.25     43.40 o 
   2   3   4     3020.69     3383.40     55.23 o 
   3   3   4      900.02      942.59     33.34 o 
   4   3   4       86.58      110.03     13.14 o 
   5   3   4      283.25      326.87     23.63 o 
   6   3   4      686.09      746.93     12.74 o 
   7   3   4      397.19      472.16     29.41 o 
   8   3   4       49.66       12.61     12.61 o 
   9   3   4        3.88       13.14     13.41 o 
  10   3   4       21.33       41.16     10.70 o 
 -12   4   4        0.15       14.37     17.22 o 
 -11   4   4       25.83       11.48     21.38 o 
 -10   4   4       26.81        9.37     19.16 o 
  -9   4   4      149.17      190.27     24.10 o 
  -8   4   4       23.92       26.96     15.08 o 
  -7   4   4      200.54      246.48     21.49 o 
  -6   4   4        9.57       19.23     11.24 o 
  -5   4   4        0.28       10.79     10.79 o 
  -4   4   4        0.71        2.80     12.18 o 
  -3   4   4     2270.51     2239.71     47.17 o 
  -2   4   4       31.39       26.70     11.34 o 
  -1   4   4     1104.63     1167.83     30.54 o 
   0   4   4      157.45      204.16     24.57 o 
   1   4   4        0.18        0.75     10.18 o 
   2   4   4      302.77      302.20     20.69 o 
   3   4   4      141.64      164.22     14.43 o 
   4   4   4        1.95        0.00     10.78 o 
   5   4   4       93.07       13.50     13.50 o 
   6   4   4      105.14      155.50     20.20 o 
   7   4   4        0.35       13.53     14.59 o 
   8   4   4       23.07       26.26     13.13 o 
   9   4   4        0.29       10.65     11.48 o 
  10   4   4       44.05       24.84     14.09 o 
 -12   5   4        0.84       12.36     17.40 o 
 -11   5   4        0.36        1.95     15.57 o 
 -10   5   4       73.95       68.17     21.35 o 
  -9   5   4       53.76       39.41     19.48 o 
  -8   5   4       70.46       90.79     18.30 o 
  -7   5   4        9.87       30.13     14.17 o 
  -6   5   4       48.57       43.72     13.27 o 
  -5   5   4      349.38      388.44     25.50 o 
  -4   5   4        3.78       16.24     10.42 o 
  -3   5   4       30.58       12.83     11.87 o 
  -2   5   4      720.87      655.66     25.99 o 
  -1   5   4        0.65        1.37      8.04 o 
   0   5   4       28.53       10.64     12.98 o 
   1   5   4        4.56       10.25     10.25 o 
   2   5   4       37.15        8.56      8.96 o 
   3   5   4       62.95       86.06     14.91 o 
   4   5   4      153.31      121.62     11.14 o 
   5   5   4       15.73       34.20     13.26 o 
   6   5   4       46.83       27.77     13.61 o 
   7   5   4      244.93      222.21     22.55 o 
   8   5   4       25.59       22.41     12.16 o 
   9   5   4       49.93        6.75     14.30 o 
  10   5   4        0.77        4.71      9.42 o 
 -12   6   4        0.64        5.18     18.69 o 
 -11   6   4        3.08       20.73     15.97 o 
 -10   6   4        2.24       13.40     17.86 o 
  -9   6   4        2.66       25.39     15.51 o 
  -8   6   4      165.37      152.57     26.68 o 
  -7   6   4       15.71        1.58     17.77 o 
  -6   6   4       13.63       23.35     14.83 o 
  -5   6   4       15.86       20.33     12.16 o 
  -4   6   4      147.92      151.61     17.62 o 
  -3   6   4       25.22       38.99     13.32 o 
  -2   6   4      468.83      444.79     22.80 o 
  -1   6   4      135.76      181.13     14.52 o 
   0   6   4       95.52      118.14     14.40 o 
   1   6   4      272.90      188.30      9.39 o 
   2   6   4      562.21      580.27     27.38 o 
   3   6   4        5.61        1.02     10.92 o 
   4   6   4        1.60       10.74     12.74 o 
   5   6   4        3.36        8.95     14.00 o 
   6   6   4       28.01       32.65     17.45 o 
   7   6   4      115.07       12.89     12.89 o 
   8   6   4       10.27        4.31     12.45 o 
   9   6   4       19.40       31.07     12.27 o 
  10   6   4        0.07        9.46     10.11 o 
 -11   7   4        0.25        3.69     16.96 o 
 -10   7   4       56.05      103.09     20.41 o 
  -9   7   4       11.72        9.09     19.96 o 
  -8   7   4      236.52      325.12     28.53 o 
  -7   7   4      367.25      367.72     29.16 o 
  -6   7   4        2.67       10.69     13.75 o 
  -5   7   4      603.37      645.01     32.06 o 
  -4   7   4     1191.68     1248.37     40.76 o 
  -3   7   4     2576.57     2436.67     53.25 o 
  -2   7   4      594.21      581.06     25.39 o 
  -1   7   4        1.11        4.93      8.27 o 
   0   7   4      206.11      181.73    130.22 o 
   1   7   4     1893.99     1882.57     47.93 o 
   2   7   4      143.74      121.95     10.98 o 
   3   7   4      374.83      399.18     26.06 o 
   4   7   4      108.23      119.70     19.00 o 
   5   7   4     1020.53     1041.29     12.41 o 
   6   7   4      395.92      300.54     16.05 o 
   7   7   4       24.33       10.25     14.30 o 
   8   7   4       93.96      136.31     19.97 o 
   9   7   4       18.87        5.50     13.82 o 
 -11   8   4       61.43       73.34     23.21 o 
 -10   8   4      225.53      228.25     29.56 o 
  -9   8   4        7.04        9.36     19.15 o 
  -8   8   4       82.64       74.26     23.71 o 
  -7   8   4       11.89       40.76     16.04 o 
  -6   8   4       78.86       75.15     17.80 o 
  -5   8   4       27.55       34.48     15.25 o 
  -4   8   4       23.93        8.78     12.96 o 
  -3   8   4       96.94       95.44     15.94 o 
  -2   8   4        0.02       10.01     10.01 o 
  -1   8   4      210.83      215.93     17.79 o 
   0   8   4      655.59      668.18     20.16 o 
   1   8   4       86.55      105.90     15.36 o 
   2   8   4      110.25      127.00     15.83 o 
   3   8   4       24.51       11.01     12.88 o 
   4   8   4      221.78      261.99     23.14 o 
   5   8   4      245.74      198.31     13.91 o 
   6   8   4       35.28       10.24     13.46 o 
   7   8   4       42.85       80.95     15.49 o 
   8   8   4       18.05        7.36     12.53 o 
   9   8   4       14.30       13.66     14.05 o 
 -11   9   4        0.12       16.18     18.88 o 
 -10   9   4        2.59       11.33     19.54 o 
  -9   9   4      124.93      154.63     23.12 o 
  -8   9   4      281.08      370.49     34.94 o 
  -7   9   4       19.01        8.14     19.82 o 
  -6   9   4       12.80        5.83     16.18 o 
  -5   9   4      424.39      376.72     26.24 o 
  -4   9   4      802.13      764.79     34.51 o 
  -3   9   4      167.85      145.88     18.71 o 
  -2   9   4        1.42        8.88     11.65 o 
  -1   9   4       82.44       67.79     12.89 o 
   0   9   4       49.75       49.18      9.54 o 
   1   9   4      307.41      257.50     21.98 o 
   2   9   4      393.98      360.72     27.38 o 
   3   9   4        5.98        5.24     16.14 o 
   4   9   4      734.92      895.21     12.81 o 
   5   9   4      255.93      216.11     15.40 o 
   6   9   4        0.58        0.00     15.73 o 
   7   9   4       22.13       29.14     13.61 o 
   8   9   4        9.12       14.76     14.00 o 
   9   9   4        3.21        4.07     12.98 o 
 -11  10   4       53.68       26.00     19.18 o 
 -10  10   4       12.50        1.87     16.43 o 
  -9  10   4        0.19        0.00     18.27 o 
  -8  10   4       81.54       37.35     21.68 o 
  -7  10   4      206.95      201.16     25.37 o 
  -6  10   4       72.93      116.87     20.09 o 
  -5  10   4      227.67      223.01     25.10 o 
  -4  10   4       37.40       43.98     15.19 o 
  -3  10   4       49.51       57.29     13.89 o 
  -2  10   4       69.86       85.19     15.27 o 
  -1  10   4      231.47      217.74     19.07 o 
   0  10   4       26.42       28.98     13.90 o 
   1  10   4       11.55       21.48     15.20 o 
   2  10   4      114.72      129.82     18.60 o 
   3  10   4       22.77       10.96     14.55 o 
   4  10   4       40.91        5.81     16.81 o 
   5  10   4        4.05       24.39     16.60 o 
   6  10   4        0.15        9.41     14.31 o 
   7  10   4      127.03      157.56     22.86 o 
   8  10   4       98.90       86.38     19.61 o 
   9  10   4        1.52       15.98     11.34 o 
 -10  11   4        0.55        3.54     14.50 o 
  -9  11   4       12.36       40.81     17.94 o 
  -8  11   4       37.23       36.07     18.98 o 
  -7  11   4       25.20       35.49     19.55 o 
  -6  11   4      214.65      198.71     25.13 o 
  -5  11   4       44.32       52.47     17.76 o 
  -4  11   4      228.48      222.31     22.88 o 
  -3  11   4      624.15      604.73     33.79 o 
  -2  11   4      475.91      507.23     29.05 o 
  -1  11   4      448.14      491.62     29.97 o 
   0  11   4      168.01       83.54     60.92 o 
   1  11   4      468.55      488.62     30.78 o 
   2  11   4      152.60      196.88     21.64 o 
   3  11   4       21.85       15.18     15.18 o 
   4  11   4       10.13       10.76     13.66 o 
   5  11   4      350.67      353.89     31.96 o 
   6  11   4       53.83        6.50     15.59 o 
   7  11   4       20.50       45.77     15.93 o 
   8  11   4       22.97       41.51     16.43 o 
 -10  12   4       69.15       72.11     19.68 o 
  -9  12   4       22.78       33.01     18.01 o 
  -8  12   4        1.42       19.91     16.49 o 
  -7  12   4      108.75      103.45     24.25 o 
  -6  12   4       52.30       67.63     19.77 o 
  -5  12   4       14.09       14.79     16.64 o 
  -4  12   4      299.37      283.13     24.77 o 
  -3  12   4       34.02       48.24     17.60 o 
  -2  12   4      731.07      751.90     37.65 o 
  -1  12   4     1117.59     1242.71     44.04 o 
   0  12   4      454.95      382.98    270.66 o 
   1  12   4       65.97       79.47     19.87 o 
   2  12   4      171.44      207.40     24.40 o 
   3  12   4       96.57       12.18     16.58 o 
   4  12   4      132.40      206.56     23.98 o 
   5  12   4      205.57      234.45     27.94 o 
   6  12   4       22.64        4.90     16.30 o 
   7  12   4       49.63        0.00     15.05 o 
   8  12   4      131.08      105.07     14.11 o 
 -10  13   4       13.17        3.36     16.79 o 
  -9  13   4       80.26       51.95     19.96 o 
  -8  13   4       30.83       73.94     18.68 o 
  -7  13   4        4.44       20.31     20.31 o 
  -6  13   4        0.16        4.91     17.57 o 
  -5  13   4      267.36      233.78     29.14 o 
  -4  13   4      423.66      374.02     31.47 o 
  -3  13   4        0.06       16.78     14.58 o 
  -2  13   4      143.29      129.26     24.50 o 
  -1  13   4       94.68       93.96     20.88 o 
   0  13   4      831.06      801.61     28.87 o 
   1  13   4      774.64      802.08     39.27 o 
   2  13   4      231.58      184.69     17.17 o 
   3  13   4       81.29        4.77     15.35 o 
   4  13   4        6.78       11.47     17.91 o 
   5  13   4        4.05       29.90     14.66 o 
   6  13   4       20.50       18.00     14.33 o 
   7  13   4       32.41       60.96     18.16 o 
   8  13   4        7.46        9.85     13.05 o 
  -9  14   4       17.39       15.62     16.28 o 
  -8  14   4        5.51       14.24     17.17 o 
  -7  14   4       11.80       44.17     16.85 o 
  -6  14   4       18.75       25.53     18.54 o 
  -5  14   4      479.65      502.64     34.82 o 
  -4  14   4        0.41        7.65     15.09 o 
  -3  14   4       41.26       38.77     16.87 o 
  -2  14   4       67.98      112.67     17.50 o 
  -1  14   4       18.90       21.90     17.03 o 
   0  14   4       62.40       52.56     14.45 o 
   1  14   4       78.46        7.66     16.98 o 
   2  14   4        2.49       28.77     17.59 o 
   3  14   4      170.62      128.07     15.46 o 
   4  14   4       35.88       42.07     20.16 o 
   5  14   4        1.35        1.65     13.76 o 
   6  14   4        3.85        8.15     14.30 o 
   7  14   4        1.97        9.08     14.42 o 
  -9  15   4       52.76       29.85     18.69 o 
  -8  15   4       12.72       12.33     18.14 o 
  -7  15   4       45.67        7.03     19.60 o 
  -6  15   4        4.39       10.43     18.15 o 
  -5  15   4        7.50        8.49     18.17 o 
  -4  15   4        2.37       35.91     15.37 o 
  -3  15   4      182.04      191.97     25.88 o 
  -2  15   4       29.12       34.28     18.56 o 
  -1  15   4        4.94        7.71     17.46 o 
   0  15   4      135.47      128.06     15.12 o 
   1  15   4        0.49        3.28     16.17 o 
   2  15   4        0.99        0.00     16.42 o 
   3  15   4       33.77        0.00     17.17 o 
   4  15   4       35.89       45.87     20.68 o 
   5  15   4       12.40       13.41     15.51 o 
   6  15   4        4.97        6.38     14.33 o 
   7  15   4       13.85       23.32     12.71 o 
  -8  16   4        0.87        3.32     17.23 o 
  -7  16   4       34.59       10.46     22.32 o 
  -6  16   4       51.94       75.55     18.33 o 
  -5  16   4       31.89       20.73     21.30 o 
  -4  16   4      136.49       93.26     23.90 o 
  -3  16   4        1.48       19.04     19.04 o 
  -2  16   4      406.14      428.39     33.80 o 
  -1  16   4      245.91      247.14     27.35 o 
   0  16   4       48.08       28.47     12.80 o 
   1  16   4       23.90        1.80     16.01 o 
   2  16   4       42.82       29.05     20.41 o 
   3  16   4       86.66       84.17     23.45 o 
   4  16   4        0.62        1.60     16.75 o 
   5  16   4       15.11       11.56     16.44 o 
   6  16   4        0.00       16.02     16.02 o 
  -7  17   4       71.02       17.15     19.09 o 
  -6  17   4       15.91       50.78     17.16 o 
  -5  17   4       10.78       20.99     17.31 o 
  -4  17   4       22.37       26.22     17.86 o 
  -3  17   4       12.75       22.47     18.59 o 
  -2  17   4        0.85        5.09     18.02 o 
  -1  17   4        5.41       13.76     19.07 o 
   0  17   4        1.28        5.19     12.23 o 
   1  17   4        0.58        3.47     15.63 o 
   2  17   4      142.86      117.69     24.93 o 
   3  17   4       34.98       29.09     15.53 o 
   4  17   4       12.02       48.27     17.74 o 
   5  17   4       22.69       15.82     16.26 o 
  -7  18   4      107.11      107.66     19.56 o 
  -6  18   4      165.23      147.31     26.01 o 
  -5  18   4        8.54       14.08     20.68 o 
  -4  18   4       78.19       51.14     23.21 o 
  -3  18   4       16.70       22.90     16.75 o 
  -2  18   4       34.00       59.61     17.54 o 
  -1  18   4       66.87       85.83     23.25 o 
   0  18   4        4.15        0.10     12.64 o 
   1  18   4       11.41       13.91     18.30 o 
   2  18   4       10.10        3.52     16.53 o 
   3  18   4       75.17       92.13     19.36 o 
   4  18   4       90.33      121.81     21.33 o 
  -5  19   4       42.53       63.21     17.81 o 
  -4  19   4       44.85       41.87     19.66 o 
  -3  19   4       38.07       14.03     19.46 o 
  -2  19   4        3.67       17.64     17.64 o 
  -1  19   4        5.06       12.30     17.82 o 
   0  19   4        1.43        8.65     13.59 o 
   1  19   4       43.70       56.66     19.05 o 
   2  19   4       47.73       48.48     16.81 o 
   3  19   4        8.70        1.65     15.57 o 
  -4  20   4        5.76       23.47     14.99 o 
  -3  20   4       29.47       20.62     19.16 o 
  -2  20   4       20.75       13.79     18.55 o 
  -1  20   4       22.05       20.51     15.75 o 
   0  20   4       43.37       35.84     18.49 o 
   1  20   4       12.95        3.25     17.43 o 
   2  20   4       13.27        3.19     14.62 o 
  -1  21   4       18.69       19.48     15.39 o 
 -12   1   5       29.30       34.47     19.95 o 
 -11   1   5       37.42        6.21     23.38 o 
 -10   1   5       47.19       57.06     22.74 o 
  -9   1   5        1.08        1.90     16.36 o 
  -8   1   5       29.42       12.12     19.74 o 
  -7   1   5      225.82      268.46     27.18 o 
  -6   1   5      216.82      207.79     22.06 o 
  -5   1   5       90.63      127.34     15.92 o 
  -4   1   5      102.47       95.19     15.80 o 
  -3   1   5      900.71      862.90     32.70 o 
  -2   1   5        8.59        1.79      8.75 o 
  -1   1   5      293.12      285.24     20.78 o 
   0   1   5      886.19      876.16     21.99 o 
   1   1   5       13.40       32.36      9.22 o 
   2   1   5      600.79      669.14     30.81 o 
   3   1   5      301.40      307.25     24.73 o 
   4   1   5      622.03      627.06     34.42 o 
   5   1   5       98.64      127.67     20.92 o 
   6   1   5      196.82      185.38     21.99 o 
   7   1   5      141.22      140.46     20.87 o 
   8   1   5      116.99      122.30     17.75 o 
   9   1   5       55.74       53.27     14.58 o 
 -12   2   5       72.73       68.47     21.79 o 
 -11   2   5        0.06       20.94     20.94 o 
 -10   2   5       61.64       36.63     26.45 o 
  -9   2   5       13.77        1.89     18.42 o 
  -8   2   5       73.81       76.87     21.60 o 
  -7   2   5      677.80      635.25     39.92 o 
  -6   2   5      558.89      516.56     33.94 o 
  -5   2   5      983.78      965.87     38.44 o 
  -4   2   5       25.30       48.30     12.74 o 
  -3   2   5      518.96      473.38     26.00 o 
  -2   2   5        0.29        4.82      9.24 o 
  -1   2   5      189.26      162.71     16.27 o 
   0   2   5     1188.87     1215.34     33.51 o 
   1   2   5       15.54       31.67     10.36 o 
   2   2   5      388.77      447.54     25.65 o 
   3   2   5      662.90      804.20     33.93 o 
   4   2   5      804.15      993.17     41.83 o 
   5   2   5       50.44       42.57     17.46 o 
   6   2   5       11.52        0.00     14.42 o 
   7   2   5        6.50        2.85     12.24 o 
   8   2   5      139.05      154.67     21.18 o 
   9   2   5       14.81       20.86     11.19 o 
 -12   3   5       47.33       33.78     17.82 o 
 -11   3   5       18.02       30.41     19.67 o 
 -10   3   5       37.98       24.44     23.99 o 
  -9   3   5       39.05       23.25     19.50 o 
  -8   3   5        4.97       19.65     19.65 o 
  -7   3   5      202.54      174.55     27.63 o 
  -6   3   5        0.51        4.26     13.00 o 
  -5   3   5        0.24        2.37     11.84 o 
  -4   3   5       16.08       15.40     12.28 o 
  -3   3   5       12.44       23.63     12.63 o 
  -2   3   5      108.95      100.75     13.51 o 
  -1   3   5      850.51      791.15     29.49 o 
   0   3   5      145.66      141.39     15.00 o 
   1   3   5        3.93       27.23      8.81 o 
   2   3   5      286.82      318.74     23.34 o 
   3   3   5      998.07     1163.82     42.04 o 
   4   3   5       37.11       47.22     15.40 o 
   5   3   5      518.91      621.22     32.44 o 
   6   3   5       75.81      113.07     19.12 o 
   7   3   5        1.32       27.69     10.80 o 
   8   3   5       20.07       20.88     13.00 o 
   9   3   5        5.16        8.76     10.54 o 
 -11   4   5        0.12        5.97     20.70 o 
 -10   4   5       37.52       69.08     21.04 o 
  -9   4   5       69.03       62.20     21.90 o 
  -8   4   5       37.15       16.01     20.27 o 
  -7   4   5       82.27       98.99     18.09 o 
  -6   4   5       52.87       79.28     16.39 o 
  -5   4   5        0.35        2.59     10.39 o 
  -4   4   5     1015.13     1015.08     38.31 o 
  -3   4   5     2323.62     2343.62     54.72 o 
  -2   4   5      174.87      162.39     17.78 o 
  -1   4   5       55.40       42.23     12.73 o 
   0   4   5      275.33      294.15     16.55 o 
   1   4   5       38.43       52.19     12.41 o 
   2   4   5      172.92      189.19     19.13 o 
   3   4   5      221.15      244.57     22.29 o 
   4   4   5      179.15      243.25     22.88 o 
   5   4   5        3.06        8.49     14.02 o 
   6   4   5        0.44        0.00     13.60 o 
   7   4   5       83.13       75.32     18.96 o 
   8   4   5       10.84       21.06     14.48 o 
   9   4   5       14.09       12.51     12.16 o 
 -11   5   5        1.00       23.86     19.01 o 
 -10   5   5        0.91       32.40     19.13 o 
  -9   5   5        0.17        3.91     18.86 o 
  -8   5   5      119.82       95.57     27.10 o 
  -7   5   5      558.08      553.76     37.39 o 
  -6   5   5      438.85      414.09     30.95 o 
  -5   5   5        8.13       32.27     12.78 o 
  -4   5   5      487.31      510.45     29.29 o 
  -3   5   5     1244.41     1364.32     42.57 o 
  -2   5   5      605.44      654.35     29.86 o 
  -1   5   5      575.01      672.43     27.42 o 
   0   5   5      225.24      270.62     23.19 o 
   1   5   5      240.16      248.29     21.63 o 
   2   5   5      720.64      740.37     35.35 o 
   3   5   5      353.17      521.59     31.37 o 
   4   5   5       28.65       47.23     16.30 o 
   5   5   5      112.80      167.99     19.27 o 
   6   5   5       70.46        7.47     13.26 o 
   7   5   5       38.04       67.51     18.28 o 
   8   5   5      126.86      142.35     18.36 o 
   9   5   5      104.33       98.12     16.61 o 
 -11   6   5        4.33       41.10     16.33 o 
 -10   6   5       10.06       12.09     17.82 o 
  -9   6   5      248.14      257.86     26.67 o 
  -8   6   5       24.86       23.53     20.07 o 
  -7   6   5       68.10       72.56     19.91 o 
  -6   6   5      215.32      210.43     25.21 o 
  -5   6   5      484.12      452.02     28.70 o 
  -4   6   5       65.97       60.11     16.23 o 
  -3   6   5       17.77       19.78     14.39 o 
  -2   6   5        0.55       12.03     12.03 o 
  -1   6   5      467.23      534.32     27.59 o 
   0   6   5      153.80      166.95     13.48 o 
   1   6   5       23.35        2.21     10.22 o 
   2   6   5       64.30       74.30     15.37 o 
   3   6   5     1135.14     1306.71     48.66 o 
   4   6   5      627.84      703.18     37.26 o 
   5   6   5       15.51       10.59     14.38 o 
   6   6   5       12.50       14.96     14.96 o 
   7   6   5        6.81       21.42     13.66 o 
   8   6   5       30.18       38.85     14.73 o 
   9   6   5       36.64       33.92     12.89 o 
 -11   7   5        1.88        1.97     19.43 o 
 -10   7   5      103.17      123.51     23.63 o 
  -9   7   5       47.31       58.47     24.49 o 
  -8   7   5      350.12      315.28     32.19 o 
  -7   7   5       39.02       63.72     18.08 o 
  -6   7   5       23.10        3.10     15.03 o 
  -5   7   5        0.42       12.20     14.77 o 
  -4   7   5      177.10      212.10     21.46 o 
  -3   7   5      640.24      648.49     29.92 o 
  -2   7   5        2.28        6.48     11.06 o 
  -1   7   5        0.04        1.12     12.16 o 
   0   7   5      230.45      138.42    105.34 o 
   1   7   5        9.98        8.30     11.74 o 
   2   7   5       35.02       10.59     11.85 o 
   3   7   5        0.09        1.51     14.76 o 
   4   7   5      144.50       40.44     12.37 o 
   5   7   5       81.44      130.51     21.25 o 
   6   7   5        5.76        9.52     14.94 o 
   7   7   5       10.37       32.48     12.89 o 
   8   7   5       18.64       31.73     15.22 o 
 -11   8   5       41.36       55.62     17.58 o 
 -10   8   5       20.46        7.89     19.54 o 
  -9   8   5       40.33       13.70     22.89 o 
  -8   8   5      109.97      138.36     26.12 o 
  -7   8   5      296.71      301.22     31.96 o 
  -6   8   5      300.10      373.18     29.45 o 
  -5   8   5       96.91       84.31     19.28 o 
  -4   8   5        5.82       23.11     14.32 o 
  -3   8   5      267.16      255.99     23.86 o 
  -2   8   5     1042.64     1027.59     39.60 o 
  -1   8   5      689.76      678.37     31.51 o 
   0   8   5      131.29      113.84     17.06 o 
   1   8   5       29.32        5.11     10.84 o 
   2   8   5       48.33       38.49     17.01 o 
   3   8   5      175.68      171.61     14.38 o 
   4   8   5        0.17       17.45     17.45 o 
   5   8   5       40.62       51.31     15.84 o 
   6   8   5       99.97       67.75     20.24 o 
   7   8   5       48.90        7.77     18.34 o 
   8   8   5        0.57       18.78     14.62 o 
 -10   9   5       24.43       42.09     16.73 o 
  -9   9   5       49.35       53.94     21.41 o 
  -8   9   5       33.14       36.96     20.42 o 
  -7   9   5       65.24       53.39     16.49 o 
  -6   9   5      166.10       88.57     24.24 o 
  -5   9   5       95.61      123.04     21.56 o 
  -4   9   5       23.33        5.28     17.05 o 
  -3   9   5       19.40       16.14     15.16 o 
  -2   9   5      621.23      678.64     32.56 o 
  -1   9   5       36.36       29.48     15.61 o 
   0   9   5       11.75       19.78     14.17 o 
   1   9   5       46.22       81.34     16.10 o 
   2   9   5      337.57      258.28     18.76 o 
   3   9   5       94.01      127.45     20.17 o 
   4   9   5       30.02        1.68     16.36 o 
   5   9   5       12.19       15.14     15.14 o 
   6   9   5       26.17       32.83     19.82 o 
   7   9   5        2.09        9.55     14.41 o 
   8   9   5       45.69       60.25     14.02 o 
 -10  10   5       57.49       20.35     24.08 o 
  -9  10   5       41.64       20.84     21.23 o 
  -8  10   5        1.07       17.63     17.63 o 
  -7  10   5       23.05       53.86     18.58 o 
  -6  10   5       66.14       63.06     19.97 o 
  -5  10   5      451.08      442.93     30.96 o 
  -4  10   5        3.97       12.49     14.11 o 
  -3  10   5       84.26       67.74     18.90 o 
  -2  10   5      318.82      324.81     26.63 o 
  -1  10   5       25.23       22.67     14.47 o 
   0  10   5      584.78      567.66     23.34 o 
   1  10   5      225.03      197.43     11.44 o 
   2  10   5      224.86      318.03     27.92 o 
   3  10   5        4.56       14.31     12.60 o 
   4  10   5        2.45       29.95     17.69 o 
   5  10   5        4.46       15.54     15.54 o 
   6  10   5       83.31       89.91     23.01 o 
   7  10   5       40.10       37.87     14.93 o 
   8  10   5        1.53        4.26     13.68 o 
 -10  11   5        2.92        1.82     16.98 o 
  -9  11   5        0.08        1.87     17.49 o 
  -8  11   5       10.94       34.77     18.09 o 
  -7  11   5      151.48      161.10     23.72 o 
  -6  11   5        3.40       27.92     15.60 o 
  -5  11   5        0.06        1.62     15.24 o 
  -4  11   5      253.03      295.78     28.00 o 
  -3  11   5        6.46       12.42     16.55 o 
  -2  11   5      616.48      639.79     36.26 o 
  -1  11   5      598.13      668.11     36.02 o 
   0  11   5      106.54       73.33     55.73 o 
   1  11   5       37.83       16.26     17.51 o 
   2  11   5       85.58       18.25     18.25 o 
   3  11   5      155.34      160.24     23.04 o 
   4  11   5       72.67        0.00     16.19 o 
   5  11   5        3.09       34.29     14.83 o 
   6  11   5       14.46       26.88     15.71 o 
   7  11   5        3.55       16.74     16.74 o 
  -9  12   5        2.22       25.09     16.03 o 
  -8  12   5       78.56       81.42     20.59 o 
  -7  12   5       45.33       36.80     18.51 o 
  -6  12   5       35.82       18.38     18.78 o 
  -5  12   5        1.91        0.00     14.98 o 
  -4  12   5       88.16       61.65     19.43 o 
  -3  12   5       12.90       11.62     15.95 o 
  -2  12   5        0.06       19.13     19.13 o 
  -1  12   5      512.42      553.24     35.31 o 
   0  12   5      190.19      174.75     18.20 o 
   1  12   5       13.28        4.78     14.57 o 
   2  12   5        2.19       35.93     15.34 o 
   3  12   5       64.40        8.52     13.73 o 
   4  12   5       78.80        0.00     18.61 o 
   5  12   5       22.49       51.89     18.85 o 
   6  12   5        4.64        5.02     15.57 o 
   7  12   5        5.76       12.27     15.26 o 
  -9  13   5       37.27       24.20     18.55 o 
  -8  13   5       36.74        1.78     18.33 o 
  -7  13   5        4.25       19.56     19.56 o 
  -6  13   5       42.71       13.53     22.04 o 
  -5  13   5       62.13       40.63     20.31 o 
  -4  13   5       20.39        4.70     17.43 o 
  -3  13   5        2.25       16.67     16.67 o 
  -2  13   5      137.59      109.55     23.30 o 
  -1  13   5       32.68        9.19     19.00 o 
   0  13   5       59.32       20.06     35.09 o 
   1  13   5       34.57       47.23     18.77 o 
   2  13   5       25.93        6.81     17.76 o 
   3  13   5        8.60       15.61     15.61 o 
   4  13   5        9.73        3.48     20.71 o 
   5  13   5       14.89       13.77     18.06 o 
   6  13   5       30.10       50.86     19.33 o 
  -8  14   5       49.97       44.77     17.58 o 
  -7  14   5       57.72       59.00     21.21 o 
  -6  14   5       17.66       30.83     18.76 o 
  -5  14   5        3.01        1.71     17.29 o 
  -4  14   5       82.14       58.30     18.09 o 
  -3  14   5       76.54       46.04     17.28 o 
  -2  14   5        1.63       16.88     16.88 o 
  -1  14   5       46.93       52.69     21.67 o 
   0  14   5        0.68       17.98     10.67 o 
   1  14   5       66.71        6.69     15.41 o 
   2  14   5      292.42      300.22     31.19 o 
   3  14   5       62.77       56.33     21.32 o 
   4  14   5       42.56       17.39     17.39 o 
   5  14   5       17.03        8.45     17.57 o 
   6  14   5       44.63       19.01     17.39 o 
  -8  15   5        0.23        1.68     16.16 o 
  -7  15   5       35.71       54.46     18.88 o 
  -6  15   5        1.10        6.90     16.10 o 
  -5  15   5        2.00        3.29     16.12 o 
  -4  15   5        0.29       18.38     18.38 o 
  -3  15   5       44.34       73.98     21.17 o 
  -2  15   5       87.31      108.47     19.34 o 
  -1  15   5      266.65      264.04     27.99 o 
   0  15   5       23.75       26.88     24.46 o 
   1  15   5       69.40       24.24     14.98 o 
   2  15   5       39.17       19.39     15.51 o 
   3  15   5        0.02       15.10     15.10 o 
   4  15   5       12.14       13.94     16.03 o 
   5  15   5       35.44       14.91     19.14 o 
  -7  16   5        2.47        6.64     16.82 o 
  -6  16   5       19.34       37.09     20.13 o 
  -5  16   5       81.26       42.29     24.29 o 
  -4  16   5      146.25      162.28     23.85 o 
  -3  16   5        0.30       20.35     20.35 o 
  -2  16   5       75.64      104.84     20.52 o 
  -1  16   5        7.19       21.69     21.69 o 
   0  16   5       27.65       52.47     20.62 o 
   1  16   5       34.41        3.60     20.80 o 
   2  16   5        0.05       10.49     15.47 o 
   3  16   5        2.38        5.25     16.81 o 
   4  16   5       43.26        0.00     15.50 o 
   5  16   5       78.90       70.72     19.86 o 
  -6  17   5       14.26       26.16     16.92 o 
  -5  17   5       10.35        8.37     17.90 o 
  -4  17   5       26.59       45.66     20.09 o 
  -3  17   5      120.62       83.54     23.00 o 
  -2  17   5        6.07       10.28     17.32 o 
  -1  17   5      118.35      124.46     22.05 o 
   0  17   5       62.23       79.85     15.54 o 
   1  17   5       18.45        6.97     17.33 o 
   2  17   5        0.11       12.21     15.99 o 
   3  17   5       21.33       11.78     17.92 o 
   4  17   5       16.60        3.23     15.81 o 
  -5  18   5        2.12       16.18     15.73 o 
  -4  18   5        2.40       31.68     15.36 o 
  -3  18   5        0.06        3.32     20.60 o 
  -2  18   5       44.78       49.44     16.65 o 
  -1  18   5       34.99       11.99     17.46 o 
   0  18   5        0.00       15.71     10.57 o 
   1  18   5       15.78       23.99     15.39 o 
   2  18   5       41.61       30.06     16.84 o 
   3  18   5        2.78       19.20     11.78 o 
  -4  19   5        1.24       16.02     18.94 o 
  -3  19   5       18.90       26.22     15.40 o 
  -2  19   5        0.31       15.01     17.97 o 
  -1  19   5        3.44       18.23     16.67 o 
   0  19   5        7.72       13.17     13.17 o 
   1  19   5       34.26        9.87     15.55 o 
 -11   0   6      136.43      161.70     24.44 o 
 -10   0   6      604.18      596.85     45.05 o 
  -9   0   6      306.38      346.97     36.10 o 
  -8   0   6       14.20       17.97     18.71 o 
  -7   0   6      168.92      213.95     26.93 o 
  -6   0   6      923.29      956.78     48.43 o 
  -5   0   6     1062.32     1075.03     46.78 o 
  -4   0   6       70.07       48.22     17.97 o 
  -3   0   6       26.37       56.72     12.86 o 
  -2   0   6      446.66      482.20     27.78 o 
  -1   0   6      437.31      449.40     28.40 o 
   0   0   6     1715.51     1807.25     35.86 o 
   1   0   6      618.31      689.01     35.87 o 
   2   0   6      981.28      979.64     41.21 o 
   3   0   6       67.15       76.89     21.62 o 
   4   0   6       33.46       26.76     14.33 o 
   5   0   6       61.46       69.22     18.71 o 
   6   0   6       88.90      114.51     20.65 o 
   7   0   6       12.63       52.62     11.67 o 
   8   0   6       10.98       22.62     12.26 o 
 -11   1   6       21.47       21.43     20.01 o 
 -10   1   6       59.88       50.66     27.94 o 
  -9   1   6       19.28       29.84     23.58 o 
  -8   1   6        7.58       15.88     22.49 o 
  -7   1   6        7.17        5.53     15.64 o 
  -6   1   6       91.48      116.20     22.07 o 
  -5   1   6      934.03      925.88     42.44 o 
  -4   1   6      126.41      140.80     20.27 o 
  -3   1   6        7.85        0.00     12.59 o 
  -2   1   6       10.84        7.53     15.25 o 
  -1   1   6      152.41      171.13     19.78 o 
   0   1   6      318.03      311.03     17.52 o 
   1   1   6       55.14       52.56     13.60 o 
   2   1   6        1.51       15.71     15.71 o 
   3   1   6      455.54      526.37     34.31 o 
   4   1   6       24.74       45.37     15.33 o 
   5   1   6      204.99      208.64     26.77 o 
   6   1   6      134.82      226.07     22.97 o 
   7   1   6        2.94       18.91     10.89 o 
   8   1   6        3.57       10.24     11.46 o 
 -11   2   6       34.66        0.00     24.94 o 
 -10   2   6        0.05       28.31     28.31 o 
  -9   2   6       52.70       72.23     24.08 o 
  -8   2   6        1.17        8.00     19.63 o 
  -7   2   6       30.11       21.52     18.64 o 
  -6   2   6      130.27      166.66     23.37 o 
  -5   2   6       91.99      106.44     20.27 o 
  -4   2   6       20.60        6.70     14.90 o 
  -3   2   6       17.03       24.42     12.20 o 
  -2   2   6       24.54       30.42     11.65 o 
  -1   2   6      279.55      338.78     24.94 o 
   0   2   6      129.72      168.51     25.07 o 
   1   2   6        0.01       14.63     14.63 o 
   2   2   6       26.27       15.48     14.61 o 
   3   2   6        6.65        9.03     16.13 o 
   4   2   6        3.12        4.81     15.69 o 
   5   2   6      206.49      280.92     25.43 o 
   6   2   6       70.10      113.88     16.39 o 
   7   2   6        0.02        5.97     13.32 o 
   8   2   6        0.04        1.36     10.63 o 
 -11   3   6       10.89       12.51     20.53 o 
 -10   3   6        5.81       20.34     20.34 o 
  -9   3   6      234.16      217.59     34.11 o 
  -8   3   6       17.29       39.55     19.65 o 
  -7   3   6       22.49       72.10     19.21 o 
  -6   3   6       47.63       48.88     20.75 o 
  -5   3   6        3.15        8.92     15.40 o 
  -4   3   6        8.04       26.11     13.05 o 
  -3   3   6       77.22       51.06     17.45 o 
  -2   3   6        6.45        7.66     11.70 o 
  -1   3   6        0.43        3.64     12.35 o 
   0   3   6       31.67       21.88     10.23 o 
   1   3   6      147.17      138.66     18.97 o 
   2   3   6       33.43       41.28     14.40 o 
   3   3   6      334.08      312.09     26.92 o 
   4   3   6       20.36       23.83     18.81 o 
   5   3   6       17.80        9.66     17.73 o 
   6   3   6        0.58       15.18     15.18 o 
   7   3   6        0.01        3.08     14.16 o 
   8   3   6        0.45       15.90     11.30 o 
 -11   4   6       49.65       92.58     22.81 o 
 -10   4   6        3.90        2.16     18.16 o 
  -9   4   6      174.31      186.90     30.27 o 
  -8   4   6      116.95      110.58     24.81 o 
  -7   4   6      257.65      270.05     33.08 o 
  -6   4   6      207.04      222.19     24.97 o 
  -5   4   6      115.99      129.13     19.82 o 
  -4   4   6        4.77       15.23     15.23 o 
  -3   4   6        1.17        9.20     12.42 o 
  -2   4   6      156.28      145.60     18.35 o 
  -1   4   6      860.92      910.18     37.22 o 
   0   4   6      741.13      865.75     72.27 o 
   1   4   6      331.48      374.00     27.28 o 
   2   4   6        2.05       11.62     13.99 o 
   3   4   6       51.62       38.89     15.34 o 
   4   4   6      263.45      287.63     25.96 o 
   5   4   6      247.35      362.96     30.52 o 
   6   4   6       38.38       64.78     18.38 o 
   7   4   6        6.97        4.61     15.52 o 
   8   4   6       17.75        6.68     12.12 o 
 -11   5   6       53.58       38.10     20.33 o 
 -10   5   6        2.70        8.40     20.77 o 
  -9   5   6       93.83      108.27     23.24 o 
  -8   5   6        2.78        2.08     18.09 o 
  -7   5   6      111.62       83.68     27.74 o 
  -6   5   6      169.00      157.76     26.29 o 
  -5   5   6      155.23      137.03     23.87 o 
  -4   5   6      401.04      389.69     30.45 o 
  -3   5   6      285.36      303.84     26.62 o 
  -2   5   6      514.10      579.45     30.92 o 
  -1   5   6        0.12       19.74     13.03 o 
   0   5   6        3.33        5.00     10.60 o 
   1   5   6       12.43       24.34     14.03 o 
   2   5   6      152.45      192.11     20.70 o 
   3   5   6        0.01        9.53     14.51 o 
   4   5   6       25.59       29.78     22.86 o 
   5   5   6        1.09        1.77     17.51 o 
   6   5   6       69.31       67.19     18.66 o 
   7   5   6       16.57       10.69     16.49 o 
   8   5   6       10.48        6.74     12.24 o 
 -10   6   6        9.18       12.34     19.61 o 
  -9   6   6       39.19       45.29     24.51 o 
  -8   6   6        0.01        0.00     19.22 o 
  -7   6   6      118.47      118.32     22.67 o 
  -6   6   6       39.24       13.39     17.64 o 
  -5   6   6      286.98      299.49     27.94 o 
  -4   6   6     1530.47     1593.42     55.88 o 
  -3   6   6        6.30       16.23     16.65 o 
  -2   6   6       29.63       38.75     16.35 o 
  -1   6   6      120.30      135.12     20.69 o 
   0   6   6      794.38      761.96     62.40 o 
   1   6   6       34.55       39.45     13.71 o 
   2   6   6       57.31       58.05     17.69 o 
   3   6   6       78.68      100.95     21.88 o 
   4   6   6      528.20      618.97     41.71 o 
   5   6   6      182.24      253.14     25.69 o 
   6   6   6       97.74      173.80     22.41 o 
   7   6   6       13.53       13.87     15.23 o 
 -10   7   6       37.18       76.42     21.04 o 
  -9   7   6       13.14       48.46     17.91 o 
  -8   7   6       52.24       37.05     23.03 o 
  -7   7   6        3.82       18.57     18.57 o 
  -6   7   6      243.67      224.45     28.01 o 
  -5   7   6       24.09       40.56     17.18 o 
  -4   7   6      751.08      732.97     40.51 o 
  -3   7   6        7.57       31.75     14.75 o 
  -2   7   6      972.98     1049.19     42.76 o 
  -1   7   6        1.06        7.89     14.40 o 
   0   7   6       80.72       92.50     18.05 o 
   1   7   6      105.64       99.33     20.66 o 
   2   7   6      235.59      294.61     28.47 o 
   3   7   6       28.00       40.19     19.67 o 
   4   7   6       13.91       29.23     17.33 o 
   5   7   6       11.49        1.75     16.75 o 
   6   7   6        5.59        0.00     18.30 o 
   7   7   6       26.02       35.36     15.39 o 
 -10   8   6        1.38        5.84     18.79 o 
  -9   8   6        6.56       19.52     19.52 o 
  -8   8   6       14.82       40.35     17.95 o 
  -7   8   6       31.94        9.00     19.94 o 
  -6   8   6       58.97       44.18     20.49 o 
  -5   8   6       10.41       22.08     18.71 o 
  -4   8   6        1.85       19.39     19.59 o 
  -3   8   6       35.23       35.36     16.97 o 
  -2   8   6       13.23        2.78     14.30 o 
  -1   8   6       14.45        1.39     16.23 o 
   0   8   6       55.47       51.83     12.92 o 
   1   8   6      170.66      210.79     24.07 o 
   2   8   6       32.46        6.45     17.21 o 
   3   8   6      100.70        6.86     17.18 o 
   4   8   6      142.30      175.90     26.49 o 
   5   8   6        8.20       17.50     16.53 o 
   6   8   6        1.75        3.42     15.74 o 
   7   8   6        6.72        3.03     14.40 o 
 -10   9   6        2.31       42.82     12.80 o 
  -9   9   6       48.57       11.63     23.64 o 
  -8   9   6       19.04       28.50     16.38 o 
  -7   9   6       18.77       12.62     17.79 o 
  -6   9   6       17.73       39.19     18.04 o 
  -5   9   6       16.90       12.73     20.13 o 
  -4   9   6        1.19       16.60     17.81 o 
  -3   9   6      121.47      131.69     21.35 o 
  -2   9   6      209.37      176.54     25.11 o 
  -1   9   6      169.45      176.13     24.23 o 
   0   9   6        6.40        8.58     13.30 o 
   1   9   6       49.79       41.04     21.99 o 
   2   9   6        1.71        6.63     13.46 o 
   3   9   6        0.06       26.33     15.71 o 
   4   9   6       11.84        7.14     20.59 o 
   5   9   6        0.47       16.96     16.96 o 
   6   9   6       53.67       80.57     18.81 o 
   7   9   6        5.82       22.74     14.14 o 
  -9  10   6       30.95       13.06     19.32 o 
  -8  10   6        6.16       27.83     18.43 o 
  -7  10   6       82.38       75.41     21.04 o 
  -6  10   6      182.67      187.90     25.47 o 
  -5  10   6       91.49      131.26     20.80 o 
  -4  10   6      212.10      207.12     23.83 o 
  -3  10   6      317.53      271.42     28.78 o 
  -2  10   6      121.51      148.20     22.05 o 
  -1  10   6      398.92      486.66     32.80 o 
   0  10   6      889.56      930.33     74.70 o 
   1  10   6       39.77       32.74     18.56 o 
   2  10   6        0.16       20.72     17.33 o 
   3  10   6      127.34      121.50     25.26 o 
   4  10   6      162.87      159.11     29.71 o 
   5  10   6       45.21       70.85     19.23 o 
   6  10   6       58.31      108.19     18.59 o 
  -9  11   6       13.34        3.49     16.43 o 
  -8  11   6       50.74       41.58     20.25 o 
  -7  11   6       31.37        7.00     18.72 o 
  -6  11   6       38.07       49.61     16.22 o 
  -5  11   6       15.98       34.39     16.72 o 
  -4  11   6      263.41      287.16     27.61 o 
  -3  11   6       50.30       64.57     19.84 o 
  -2  11   6       12.35       15.25     20.92 o 
  -1  11   6       23.78       21.62     19.03 o 
   0  11   6       47.06        6.00     29.78 o 
   1  11   6      218.86      229.50     29.74 o 
   2  11   6      204.69      180.18     18.50 o 
   3  11   6       51.85       47.08     21.40 o 
   4  11   6       24.45       29.00     20.68 o 
   5  11   6        0.12        7.04     16.38 o 
   6  11   6       13.73       17.99     17.99 o 
  -9  12   6       21.33        8.38     16.90 o 
  -8  12   6       22.21       14.00     17.21 o 
  -7  12   6        5.73       17.36     20.58 o 
  -6  12   6        8.10       18.66     16.08 o 
  -5  12   6        4.40        8.27     16.16 o 
  -4  12   6       70.34       54.64     21.82 o 
  -3  12   6        5.60       15.88     16.83 o 
  -2  12   6       75.16       71.01     18.77 o 
  -1  12   6      132.99      130.02     24.39 o 
   0  12   6        4.43        4.80     12.31 o 
   1  12   6       76.94        6.90     15.44 o 
   2  12   6       40.29        1.82     15.21 o 
   3  12   6        2.54        5.52     19.73 o 
   4  12   6       33.45       59.71     18.55 o 
   5  12   6       19.68       24.24     17.23 o 
   6  12   6        1.76       11.14     16.56 o 
  -8  13   6        1.22       17.43     17.43 o 
  -7  13   6        4.03        5.03     17.45 o 
  -6  13   6       38.22       30.39     21.78 o 
  -5  13   6       49.34       16.63     19.34 o 
  -4  13   6        9.45       50.65     16.02 o 
  -3  13   6       39.23       40.42     20.40 o 
  -2  13   6       57.46       86.20     19.03 o 
  -1  13   6        0.14       11.61     17.24 o 
   0  13   6        1.45        0.82     24.78 o 
   1  13   6       17.40       67.34     18.62 o 
   2  13   6       25.29       21.75     21.75 o 
   3  13   6        4.88       14.55     16.24 o 
   4  13   6       69.48       48.15     17.74 o 
   5  13   6       18.13        5.01     17.68 o 
  -7  14   6        9.54       19.61     16.97 o 
  -6  14   6        4.61        8.28     16.22 o 
  -5  14   6       52.49       39.64     17.58 o 
  -4  14   6       15.65       18.46     18.46 o 
  -3  14   6       26.35       62.68     18.72 o 
  -2  14   6       69.27       81.61     20.40 o 
  -1  14   6       90.67      108.57     21.53 o 
   0  14   6       43.34       41.61     12.11 o 
   1  14   6        0.07        3.63     16.04 o 
   2  14   6        1.90        8.98     15.92 o 
   3  14   6        0.76       30.52     15.70 o 
   4  14   6        7.22        1.81     16.07 o 
  -7  15   6      153.54      126.41     20.78 o 
  -6  15   6       88.26       66.07     17.56 o 
  -5  15   6        5.80        6.50     17.57 o 
  -4  15   6       49.13       51.11     21.83 o 
  -3  15   6       89.65       79.75     19.89 o 
  -2  15   6      118.67      133.00     23.78 o 
  -1  15   6       13.32       25.64     18.55 o 
   0  15   6        6.87       22.78     11.20 o 
   1  15   6      103.90       98.14     22.72 o 
   2  15   6       52.33       42.85     21.33 o 
   3  15   6       12.75       26.23     16.78 o 
   4  15   6       24.18       11.58     14.59 o 
  -6  16   6       15.71       17.64     17.64 o 
  -5  16   6        1.50        8.02     14.98 o 
  -4  16   6        0.28       14.97     14.97 o 
  -3  16   6        8.56       11.57     16.85 o 
  -2  16   6       12.37       33.62     16.64 o 
  -1  16   6       33.54        6.90     18.64 o 
   0  16   6       14.55       36.39     12.53 o 
   1  16   6       11.81       26.20     16.33 o 
   2  16   6        5.49        0.00     16.33 o 
   3  16   6        2.14       16.67     14.55 o 
  -5  17   6       42.93       66.96     15.47 o 
  -4  17   6       61.99       80.41     17.50 o 
  -3  17   6       14.40       24.29     14.00 o 
  -2  17   6        1.09       11.57     16.80 o 
  -1  17   6       11.94        8.36     18.32 o 
   0  17   6       18.97       11.94     18.65 o 
   1  17   6        2.14       18.57     13.58 o 
  -3  18   6       14.17       10.76     15.52 o 
  -2  18   6        7.19        3.18     15.60 o 
  -1  18   6        0.13        3.22     16.08 o 
   0  18   6        1.15       38.36     14.19 o 
 -10   1   7        4.14       24.65     24.65 o 
  -9   1   7      217.24      218.62     34.93 o 
  -8   1   7       25.15       52.47     22.14 o 
  -7   1   7        5.97       32.65     19.21 o 
  -6   1   7      347.50      351.08     33.68 o 
  -5   1   7       32.01       23.89     19.83 o 
  -4   1   7      650.34      621.23     39.11 o 
  -3   1   7      245.29      243.07     27.05 o 
  -2   1   7      231.59      244.69     26.51 o 
  -1   1   7       14.64       15.94     17.07 o 
   0   1   7      752.37      765.48     28.27 o 
   1   1   7      487.93      421.03     32.06 o 
   2   1   7      141.91      170.70     25.00 o 
   3   1   7       74.19       84.96     25.66 o 
   4   1   7        3.93       18.08     16.84 o 
   5   1   7       18.37       41.74     16.51 o 
   6   1   7       93.97       78.30     21.78 o 
   7   1   7       61.47       70.03     15.94 o 
 -10   2   7       12.65        2.32     23.36 o 
  -9   2   7        0.83        6.86     21.74 o 
  -8   2   7        3.47       23.68     23.68 o 
  -7   2   7        6.67       30.29     21.29 o 
  -6   2   7      437.85      423.59     34.93 o 
  -5   2   7       66.93       24.03     24.94 o 
  -4   2   7      496.87      488.26     34.37 o 
  -3   2   7        0.11       17.51     17.51 o 
  -2   2   7        1.72        1.58     16.28 o 
  -1   2   7       31.40       27.88     17.57 o 
   0   2   7      128.54      123.68     16.76 o 
   1   2   7        5.13       27.48     15.99 o 
   2   2   7       22.81       20.16     18.45 o 
   3   2   7       80.16       40.63     22.88 o 
   4   2   7      142.56      190.13     25.48 o 
   5   2   7       40.48       41.83     19.99 o 
   6   2   7        0.02       13.32     13.32 o 
   7   2   7        2.46        6.97     10.90 o 
 -10   3   7        1.98       23.77     23.77 o 
  -9   3   7       26.12       33.31     20.57 o 
  -8   3   7      141.01      140.96     27.13 o 
  -7   3   7        1.15       38.12     17.20 o 
  -6   3   7       47.25       48.20     22.39 o 
  -5   3   7      118.65      144.54     24.57 o 
  -4   3   7       47.58       67.09     20.09 o 
  -3   3   7      122.37      132.99     22.17 o 
  -2   3   7       36.23       36.39     18.18 o 
  -1   3   7       17.58       10.66     17.90 o 
   0   3   7       93.29      112.13     14.89 o 
   1   3   7        2.84        7.83     15.24 o 
   2   3   7       39.59       96.24     19.68 o 
   3   3   7      264.58      353.23     31.07 o 
   4   3   7        5.66       20.25     20.25 o 
   5   3   7       16.05       17.48     18.04 o 
   6   3   7        0.33       25.95     14.08 o 
   7   3   7       42.24       30.92     13.56 o 
 -10   4   7        0.37        6.33     18.60 o 
  -9   4   7        0.06       19.51     20.17 o 
  -8   4   7        0.00        4.29     22.81 o 
  -7   4   7       25.52       25.69     23.42 o 
  -6   4   7       45.92       46.06     20.22 o 
  -5   4   7      168.27      136.62     24.10 o 
  -4   4   7       55.17       79.10     20.60 o 
  -3   4   7        4.41        1.53     17.29 o 
  -2   4   7       19.66       23.58     15.58 o 
  -1   4   7       51.04       48.53     17.91 o 
   0   4   7       55.19       78.99     11.72 o 
   1   4   7       83.02       76.08     21.71 o 
   2   4   7       58.34       63.15     20.48 o 
   3   4   7      135.21      170.13     24.79 o 
   4   4   7      146.51      193.73     28.77 o 
   5   4   7       30.71       47.47     22.09 o 
   6   4   7        9.05        3.29     17.25 o 
 -10   5   7       14.39       41.47     19.12 o 
  -9   5   7      270.23      241.41     31.96 o 
  -8   5   7      277.91      249.91     29.95 o 
  -7   5   7       13.41       15.71     21.68 o 
  -6   5   7      115.65      148.86     22.65 o 
  -5   5   7      100.40       72.62     24.78 o 
  -4   5   7       78.60       87.60     19.86 o 
  -3   5   7      267.78      231.04     27.03 o 
  -2   5   7      171.94      159.08     23.63 o 
  -1   5   7        2.64        6.15     15.98 o 
   0   5   7      412.88      417.23     38.97 o 
   1   5   7      466.64      440.80     33.99 o 
   2   5   7       41.66       86.75     19.56 o 
   3   5   7       10.71       16.22     19.58 o 
   4   5   7        2.68       10.98     16.17 o 
   5   5   7       81.47      102.44     22.77 o 
   6   5   7      117.53      113.77     22.13 o 
 -10   6   7        5.39        3.95     17.40 o 
  -9   6   7        1.90       24.33     24.33 o 
  -8   6   7        1.47       14.09     21.03 o 
  -7   6   7       76.81      106.21     22.70 o 
  -6   6   7       36.25       56.50     19.04 o 
  -5   6   7       46.43       41.44     18.92 o 
  -4   6   7       15.45       26.40     17.53 o 
  -3   6   7        9.32       12.78     18.64 o 
  -2   6   7      173.39      170.14     25.16 o 
  -1   6   7      109.85      124.72     23.08 o 
   0   6   7       13.70       33.50     12.30 o 
   1   6   7        5.03        6.63     15.54 o 
   2   6   7      114.19       58.15     24.32 o 
   3   6   7       51.03       27.56     19.42 o 
   4   6   7       32.81       20.13     20.13 o 
   5   6   7       62.99       51.27     22.43 o 
   6   6   7        4.54        9.71     15.33 o 
  -9   7   7        0.00       13.97     18.88 o 
  -8   7   7        2.03       17.66     22.48 o 
  -7   7   7        8.22        0.00     18.12 o 
  -6   7   7       43.92       43.49     19.26 o 
  -5   7   7       82.09       92.98     21.90 o 
  -4   7   7      174.53      148.93     23.04 o 
  -3   7   7      163.34      155.68     24.71 o 
  -2   7   7       97.87       92.76     22.03 o 
  -1   7   7       77.65      100.24     20.25 o 
   0   7   7       48.28       61.29     12.78 o 
   1   7   7       25.72        1.65     18.18 o 
   2   7   7        0.20       42.99     16.36 o 
   3   7   7       54.11      107.38     20.20 o 
   4   7   7        0.35       11.07     15.73 o 
   5   7   7        8.46       12.38     17.96 o 
   6   7   7        3.46       12.85     14.32 o 
  -9   8   7        3.52       20.35     20.35 o 
  -8   8   7        4.74        0.00     18.63 o 
  -7   8   7        9.55        7.48     18.50 o 
  -6   8   7       35.97       35.67     18.74 o 
  -5   8   7      188.13      188.53     26.39 o 
  -4   8   7        1.38       20.18     20.18 o 
  -3   8   7       67.75       72.50     20.72 o 
  -2   8   7        0.01        0.00     17.06 o 
  -1   8   7       68.33       60.76     18.87 o 
   0   8   7       21.35       12.44     13.18 o 
   1   8   7        0.03        5.13     13.76 o 
   2   8   7        8.38       16.36     17.60 o 
   3   8   7        2.33       14.98     17.41 o 
   4   8   7        0.21       11.19     18.21 o 
   5   8   7        0.40       17.27     17.27 o 
  -9   9   7       50.20       16.26     17.90 o 
  -8   9   7      134.79       93.93     26.07 o 
  -7   9   7        0.08        7.28     16.99 o 
  -6   9   7       15.84       19.26     19.84 o 
  -5   9   7      242.37      245.01     26.00 o 
  -4   9   7      266.50      281.42     28.84 o 
  -3   9   7      168.80      199.69     27.17 o 
  -2   9   7      431.60      372.39     30.95 o 
  -1   9   7       29.57       21.20     19.63 o 
   0   9   7       30.66       13.26     13.26 o 
   1   9   7        4.15        8.93     18.87 o 
   2   9   7      136.98      156.50     25.60 o 
   3   9   7       11.95        1.78     19.54 o 
   4   9   7        1.84       16.56     17.30 o 
   5   9   7        8.63       20.86     15.97 o 
  -8  10   7        0.80       20.77     20.77 o 
  -7  10   7       12.61       14.07     17.40 o 
  -6  10   7       18.27       17.24     19.78 o 
  -5  10   7       41.87       45.45     16.82 o 
  -4  10   7      168.98      145.46     20.94 o 
  -3  10   7      112.27      114.38     23.97 o 
  -2  10   7      232.74      253.62     28.04 o 
  -1  10   7        7.00        3.28     18.95 o 
   0  10   7       28.61       34.10     12.66 o 
   1  10   7       32.46        5.38     19.52 o 
   2  10   7       43.91       90.96     25.76 o 
   3  10   7       14.10       30.00     18.73 o 
   4  10   7       88.69      160.44     21.20 o 
   5  10   7       26.72       37.35     19.38 o 
  -8  11   7       10.87        6.74     17.45 o 
  -7  11   7        1.73       15.27     16.92 o 
  -6  11   7       26.93       20.24     21.10 o 
  -5  11   7       17.33       13.40     18.34 o 
  -4  11   7       42.86       57.75     20.15 o 
  -3  11   7       83.47       77.22     22.33 o 
  -2  11   7        3.17        9.86     19.90 o 
  -1  11   7       79.53       86.37     24.05 o 
   0  11   7       11.16       10.51     12.85 o 
   1  11   7       13.92       56.27     17.26 o 
   2  11   7       91.96       37.16     13.98 o 
   3  11   7       20.62       31.50     18.68 o 
   4  11   7       11.69        1.85     19.62 o 
  -7  12   7       69.48       66.55     16.86 o 
  -6  12   7        6.81       16.39     19.14 o 
  -5  12   7       29.49       13.21     18.56 o 
  -4  12   7        5.46       18.08     18.08 o 
  -3  12   7       24.01       16.40     17.82 o 
  -2  12   7        1.57        3.43     20.21 o 
  -1  12   7       12.69       11.97     20.44 o 
   0  12   7       47.54       64.54     24.48 o 
   1  12   7       16.04       10.86     18.34 o 
   2  12   7       14.86       27.67     15.39 o 
   3  12   7       29.15       32.79     20.46 o 
   4  12   7        0.02       27.63     13.81 o 
  -7  13   7        1.91       16.81     16.81 o 
  -6  13   7       46.13       56.87     17.31 o 
  -5  13   7        0.62        4.87     17.75 o 
  -4  13   7       53.79       33.99     17.98 o 
  -3  13   7      104.77       83.72     21.77 o 
  -2  13   7      103.84       66.96     24.11 o 
  -1  13   7        1.73       34.37     13.46 o 
   0  13   7        0.05        7.43     11.68 o 
   1  13   7        5.51        5.36     17.48 o 
   2  13   7       10.56        9.00     17.82 o 
   3  13   7        0.03        0.00     20.24 o 
  -6  14   7       20.47       15.05     16.69 o 
  -5  14   7       65.84       48.05     18.26 o 
  -4  14   7       13.89       14.27     17.20 o 
  -3  14   7       21.99       29.23     15.81 o 
  -2  14   7       46.58       51.42     18.30 o 
  -1  14   7       23.07       30.65     17.69 o 
   0  14   7        4.20        2.32     12.69 o 
   1  14   7        4.04        5.36     19.11 o 
   2  14   7        4.42        6.91     18.50 o 
  -5  15   7       14.48        2.94     16.32 o 
  -4  15   7        1.53        3.13     16.92 o 
  -3  15   7        0.50       11.03     17.59 o 
  -2  15   7       16.04       16.21     17.59 o 
  -1  15   7        8.55       21.59     18.27 o 
   0  15   7       35.43       26.98     13.46 o 
   1  15   7       70.63       45.94     19.34 o 
  -3  16   7       25.45       13.66     17.61 o 
  -2  16   7       43.29       57.55     16.30 o 
  -1  16   7       35.90       25.44     19.80 o 
  -9   0   8      143.20      151.72     30.30 o 
  -8   0   8      140.69      142.30     27.70 o 
  -7   0   8       22.67       10.98     24.24 o 
  -6   0   8       96.16      129.91     26.11 o 
  -5   0   8       95.53       59.38     24.79 o 
  -4   0   8        0.33        7.14     19.53 o 
  -3   0   8       56.41       49.14     22.58 o 
  -2   0   8      359.63      414.93     35.65 o 
  -1   0   8      195.20      184.95     29.61 o 
   0   0   8        8.25        4.04     16.04 o 
   1   0   8       30.21       10.19     18.44 o 
   2   0   8      155.89      130.64     24.96 o 
   3   0   8       59.31       84.50     19.62 o 
   4   0   8      147.24      147.83     26.70 o 
   5   0   8      101.84       50.49     19.33 o 
  -9   1   8        0.72       25.56     25.56 o 
  -8   1   8        1.72        9.04     21.62 o 
  -7   1   8      137.74       67.01     30.48 o 
  -6   1   8      174.58      184.65     29.86 o 
  -5   1   8       49.08       68.29     16.81 o 
  -4   1   8       50.60       57.96     21.37 o 
  -3   1   8       61.63       28.78     20.62 o 
  -2   1   8      128.87      105.50     28.47 o 
  -1   1   8       43.54       20.90     25.44 o 
   0   1   8        8.22        7.42     13.25 o 
   1   1   8       13.11       32.33     15.68 o 
   2   1   8       12.59       10.96     22.32 o 
   3   1   8        4.86       17.11     15.73 o 
   4   1   8        0.19        7.45     17.81 o 
   5   1   8        1.34       13.57     15.75 o 
  -9   2   8       51.85       28.71     23.66 o 
  -8   2   8       58.57       37.37     26.43 o 
  -7   2   8      113.29      139.75     27.34 o 
  -6   2   8       77.34       88.06     23.64 o 
  -5   2   8       73.70       47.14     23.68 o 
  -4   2   8        2.31        3.61     16.35 o 
  -3   2   8        1.75       20.18     21.05 o 
  -2   2   8        8.74        7.61     22.15 o 
  -1   2   8       82.13       47.83     23.16 o 
   0   2   8       27.48       11.92     13.37 o 
   1   2   8       12.49       27.66     17.72 o 
   2   2   8        3.77       10.90     18.43 o 
   3   2   8        2.16       39.41     16.88 o 
   4   2   8        8.12        0.00     15.59 o 
   5   2   8        1.79        1.70     13.76 o 
  -9   3   8        3.04        8.58     22.43 o 
  -8   3   8        7.34       23.90     23.90 o 
  -7   3   8       17.18       20.81     18.06 o 
  -6   3   8       94.64       76.96     25.87 o 
  -5   3   8        3.67        1.90     17.88 o 
  -4   3   8       49.34       56.79     20.69 o 
  -3   3   8       86.54      108.12     22.40 o 
  -2   3   8       43.54       73.75     21.60 o 
  -1   3   8       65.07       80.77     23.41 o 
   0   3   8        3.59        8.59     11.08 o 
   1   3   8       34.31        1.76     19.14 o 
   2   3   8      157.54      154.00     25.83 o 
   3   3   8      201.21      262.33     28.42 o 
   4   3   8        6.84       16.44     16.44 o 
   5   3   8        2.20       19.99     14.80 o 
  -9   4   8       20.74       12.48     19.57 o 
  -8   4   8        0.01       16.57     23.15 o 
  -7   4   8      112.42       93.13     26.04 o 
  -6   4   8      343.88      222.85     32.98 o 
  -5   4   8       72.82       74.62     21.64 o 
  -4   4   8        9.98       18.28     16.00 o 
  -3   4   8        4.25       10.98     16.67 o 
  -2   4   8      258.84      211.73     28.31 o 
  -1   4   8       77.80       86.36     19.86 o 
   0   4   8        8.81       23.21      9.97 o 
   1   4   8        3.80       10.55     16.21 o 
   2   4   8      108.23      108.75     23.91 o 
   3   4   8       79.07       93.58     24.87 o 
   4   4   8       11.85       10.79     19.86 o 
   5   4   8       25.08       31.47     17.83 o 
  -8   5   8       21.48       34.23     20.73 o 
  -7   5   8       31.83       41.32     21.25 o 
  -6   5   8        4.44        9.56     20.72 o 
  -5   5   8      123.27       73.59     25.26 o 
  -4   5   8       28.27       25.33     20.06 o 
  -3   5   8       56.23       34.01     21.72 o 
  -2   5   8       60.57       65.78     20.02 o 
  -1   5   8       91.22       90.95     18.55 o 
   0   5   8        0.59        5.35     16.56 o 
   1   5   8        0.27       10.70     19.06 o 
   2   5   8       28.06       18.63     19.60 o 
   3   5   8        1.50        5.61     19.83 o 
   4   5   8       44.25       61.34     16.39 o 
  -8   6   8       12.21       13.47     21.02 o 
  -7   6   8        0.03        5.81     19.48 o 
  -6   6   8        0.06        5.54     17.40 o 
  -5   6   8       25.48        0.00     22.65 o 
  -4   6   8        4.30       10.78     19.61 o 
  -3   6   8      110.07       99.00     21.39 o 
  -2   6   8      201.33      187.49     26.47 o 
  -1   6   8       29.10       29.60     19.87 o 
   0   6   8       11.03        8.10     13.01 o 
   1   6   8       23.51        1.73     17.74 o 
   2   6   8        1.65       29.87     18.00 o 
   3   6   8       16.98       57.96     16.70 o 
   4   6   8       12.69       19.67     18.51 o 
  -8   7   8       52.67       66.08     17.99 o 
  -7   7   8       10.19       12.92     16.29 o 
  -6   7   8       32.67       12.57     20.76 o 
  -5   7   8        1.79       23.01     15.78 o 
  -4   7   8      117.85      124.27     23.77 o 
  -3   7   8        3.21       13.92     16.21 o 
  -2   7   8       28.68        3.44     21.02 o 
  -1   7   8        7.30       33.10     17.12 o 
   0   7   8        0.96        0.26     11.57 o 
   1   7   8        1.80       16.36     16.36 o 
   2   7   8      103.85      108.15     26.47 o 
   3   7   8       86.15       29.67     23.05 o 
   4   7   8        3.77       18.23     18.23 o 
  -7   8   8        0.20       12.28     16.26 o 
  -6   8   8        0.20       19.30     19.30 o 
  -5   8   8       34.27       44.91     18.56 o 
  -4   8   8      144.71      144.19     23.82 o 
  -3   8   8        1.65       12.09     19.43 o 
  -2   8   8      118.51       85.89     25.68 o 
  -1   8   8       21.69       69.55     19.29 o 
   0   8   8        4.38       11.56     12.96 o 
   1   8   8       67.96       98.93     19.56 o 
   2   8   8        0.21       18.10     18.10 o 
   3   8   8       26.37        1.90     20.74 o 
  -7   9   8        8.49        3.39     14.95 o 
  -6   9   8        0.90       11.81     17.96 o 
  -5   9   8      123.46      122.50     21.42 o 
  -4   9   8        3.00        8.43     19.77 o 
  -3   9   8      102.06      123.18     22.63 o 
  -2   9   8      109.99      134.66     26.54 o 
  -1   9   8        5.64       32.95     17.65 o 
   0   9   8       29.45       40.58     16.79 o 
   1   9   8       33.77       38.38     17.57 o 
   2   9   8       69.69       82.96     19.42 o 
   3   9   8       10.26        7.28     19.51 o 
  -6  10   8       34.06       40.19     15.35 o 
  -5  10   8       21.53        8.18     17.46 o 
  -4  10   8       55.17       14.81     19.53 o 
  -3  10   8      155.74      139.38     22.26 o 
  -2  10   8      147.32      155.08     24.96 o 
  -1  10   8       14.96       31.11     16.85 o 
   0  10   8        3.05        6.35     14.06 o 
   1  10   8        6.19       21.79     21.79 o 
   2  10   8        0.01       10.79     17.20 o 
  -6  11   8        2.58        9.16     12.90 o 
  -5  11   8        1.40        9.39     14.37 o 
  -4  11   8       32.35        1.53     18.68 o 
  -3  11   8        0.23       35.67     15.22 o 
  -2  11   8       11.54        8.31     19.07 o 
  -1  11   8        7.19        3.32     20.12 o 
   0  11   8        0.96        8.49     12.00 o 
   1  11   8        0.01        5.31     18.74 o 
   2  11   8       11.39        5.25     19.08 o 
  -5  12   8        0.02        1.49     14.47 o 
  -4  12   8        1.64       30.68     13.13 o 
  -3  12   8        1.18       19.06     19.06 o 
  -2  12   8       12.24       32.48     17.39 o 
  -1  12   8        0.00        6.61     17.00 o 
   0  12   8       82.61      100.17     14.80 o 
   1  12   8       52.76       56.80     19.61 o 
  -3  13   8       22.11       39.39     15.07 o 
  -2  13   8        1.40       18.80     15.79 o 
  -1  13   8        4.52        1.61     16.15 o 
  -7   1   9       44.58       36.97     20.83 o 
  -6   1   9       11.08       11.91     23.41 o 
  -5   1   9       12.01       36.25     14.95 o 
  -4   1   9       18.92       40.84     18.65 o 
  -3   1   9        6.20        1.93     16.77 o 
  -2   1   9        7.07        4.10     22.11 o 
  -1   1   9       11.67        0.00     22.16 o 
   0   1   9        5.11        5.14     21.08 o 
   1   1   9        7.24       27.30     16.05 o 
   2   1   9        2.30        0.00     15.47 o 
  -7   2   9       35.04       31.88     19.92 o 
  -6   2   9       61.47       34.86     23.67 o 
  -5   2   9       26.14       16.89     19.84 o 
  -4   2   9        0.65       14.88     20.65 o 
  -3   2   9        1.55        5.80     20.68 o 
  -2   2   9       17.38       24.34     24.34 o 
  -1   2   9      170.47      206.45     26.91 o 
   0   2   9      108.11      126.39     37.77 o 
   1   2   9       47.18       60.36     18.79 o 
   2   2   9        1.49        8.75     12.64 o 
  -7   3   9        5.64       19.26     20.65 o 
  -6   3   9        3.04        9.39     20.55 o 
  -5   3   9        0.01       24.03     16.50 o 
  -4   3   9       12.29       13.01     19.26 o 
  -3   3   9       36.64       22.63     24.15 o 
  -2   3   9        1.34        3.89     20.43 o 
  -1   3   9        8.79       41.45     18.84 o 
   0   3   9        0.08       20.53     14.26 o 
   1   3   9        7.46       15.62     16.28 o 
   2   3   9        0.73        1.77     13.99 o 
  -6   4   9       30.46        9.17     18.86 o 
  -5   4   9       21.62       14.41     17.88 o 
  -4   4   9       14.62       17.32     17.32 o 
  -3   4   9       22.52       51.80     16.79 o 
  -2   4   9       16.60       11.19     18.29 o 
  -1   4   9       26.47       21.92     19.57 o 
   0   4   9        8.75        1.27     12.29 o 
   1   4   9        1.00        3.47     15.67 o 
   2   4   9        0.06        0.00     15.89 o 
  -6   5   9       10.75       10.50     16.65 o 
  -5   5   9       23.82       31.65     17.16 o 
  -4   5   9       90.50       63.78     19.93 o 
  -3   5   9       66.08       72.01     19.99 o 
  -2   5   9       23.24       32.64     16.05 o 
  -1   5   9       49.52       30.36     20.06 o 
   0   5   9       14.46        8.79     12.83 o 
   1   5   9        1.02        1.79     17.73 o 
   2   5   9        0.06       13.87     15.59 o 
  -6   6   9        7.66       10.05     17.97 o 
  -5   6   9        0.18       10.13     17.09 o 
  -4   6   9        8.84       25.73     16.06 o 
  -3   6   9       27.62       18.71     18.71 o 
  -2   6   9        0.82        8.85     16.16 o 
  -1   6   9       73.98       62.96     21.82 o 
   0   6   9       29.15       24.39     20.07 o 
   1   6   9        0.81        1.75     16.87 o 
  -5   7   9       23.17       30.82     16.98 o 
  -4   7   9       44.65       23.24     19.52 o 
  -3   7   9       30.84        3.35     18.52 o 
  -2   7   9        1.15       37.37     15.37 o 
  -1   7   9       21.40       15.47     17.56 o 
   0   7   9        4.67        1.15     26.65 o 
  -4   8   9       64.01       31.67     22.66 o 
  -3   8   9        1.20       14.59     16.53 o 
  -2   8   9      128.61       92.25     21.45 o 
  -1   8   9       32.49       20.76     20.76 o 
   0   8   9       52.14       39.51     12.87 o 
  -3   9   9        0.09        6.19     16.31 o 
  -2   9   9        6.36        7.94     19.04 o 
  -1   9   9        1.46       16.90     16.90 o 
                                                 
